# Supplementary material for: The Influence of Age and Gender on Skin-Associated Microbial Communities in Urban and Rural Human Populations
Source: PLoS One. 2015 Oct 28;10(10):e0141842. doi: 10.1371/journal.pone.0141842 (PMC4624872; doi:10.1371/journal.pone.0141842)
Supplement: S1 Table — (XLSX) [file pone.0141842.s004.xlsx]

## Sheet: Sheet1
		All Site
		unweighted		weighted
		R	P	R	P
	Replication	0.0025	0.017	0.0003	0.324
	Residence	0.2003	0.001	0.0157	0.001
	Gender	0.0219	0.001	0.0241	0.001
	Age	0.0798	0.001	0.0498	0.001
	Site	0.1814	0.001	0.2372	0.001
	GenderResidence	0.0625	0.001	0.0356	0.001
	AgeResidence	0.1261	0.001	0.0608	0.001
	GenderAge	0.0948	0.001	0.0658	0.001
	ResidenceSite	0.2003	0.001	0.2314	0.001
	GenderSite	0.1824	0.001	0.2413	0.001
	AgeSite	0.2368	0.001	0.2656	0.001
	GenderAgeResidence	0.1611	0.001	0.0881	0.001
	AgeResidenceSite	0.2931	0.001	0.2903	0.001
	GenderAgeSite	0.2673	0.001	0.3057	0.001
	GenderResidenceSite	0.2162	0.001	0.2535	0.001
	GenderAgeResidenceSite	0.3445	0.001	0.3498	0.001
		Vf					Hb					Af					Is					Gb					Ba					Na
		unweighted		weighted			unweighted		weighted			unweighted		weighted			unweighted		weighted			unweighted		weighted			unweighted		weighted			unweighted		weighted
		R	P	R	P		R	P	R	P		R	P	R	P		R	P	R	P		R	P	R	P		R	P	R	P		R	P	R	P
	Replication	-0.0107	0.961	-0.01	0.976		0.0002	0.452	-0.0042	0.711		-0.008	0.903	0.0121	0.056		-0.0029	0.688	-0.0086	0.929		-0.0047	0.74	-0.0073	0.894		0.0021	0.327	-0.0034	0.661		-0.0124	0.985	-0.0086	0.963
	Residence	0.1045	0.001	0.0189	0.025		0.0914	0.001	0.0285	0.001		0.0633	0.001	0.0216	0.02		0.075	0.001	0.0537	0.001		0.0537	0.001	0.026	0.017		0.0531	0.001	0.0154	0.028		0.0368	0.001	0.0221	0.016
	Gender	0.0361	0.003	0.0571	0.001		0.0335	0.001	0.042	0.002		0.0136	0.072	0.0571	0.002		0.0349	0.001	0.025	0.011		0.0558	0.001	0.0866	0.001		0.0081	0.178	-0.0045	0.67		0.0226	0.02	0.0437	0.003
	Age	0.0946	0.001	0.0764	0.001		0.1068	0.001	0.0777	0.001		0.1019	0.001	0.0666	0.001		0.1281	0.001	0.072	0.001		0.0799	0.001	0.0558	0.001		0.1653	0.001	0.1454	0.001		0.1182	0.001	0.0913	0.001
	GenderResidence	0.1021	0.001	0.0489	0.001		0.0911	0.001	0.0471	0.001		0.0677	0.001	0.0787	0.001		0.0802	0.001	0.0578	0.001		0.1068	0.001	0.1138	0.001		0.044	0.001	0.01	0.108		0.0474	0.001	0.0618	0.001
	AgeResidence	0.1837	0.001	0.1071	0.001		0.1864	0.001	0.0956	0.001		0.1843	0.001	0.1253	0.001		0.1697	0.001	0.099	0.001		0.1203	0.001	0.0735	0.001		0.2083	0.001	0.1568	0.001		0.1479	0.001	0.1031	0.001
	GenderAge	0.1099	0.001	0.0955	0.001		0.1209	0.001	0.1022	0.001		0.1041	0.001	0.1047	0.001		0.1363	0.001	0.087	0.001		0.1883	0.001	0.2046	0.001		0.1558	0.001	0.133	0.001		0.1407	0.001	0.1436	0.001
	GenderAgeResidence	0.2179	0.001	0.1307	0.001		0.2286	0.001	0.1346	0.001		0.217	0.001	0.1969	0.001		0.202	0.001	0.1342	0.001		0.2634	0.001	0.2556	0.001		0.2168	0.001	0.1725	0.001		0.1994	0.001	0.1784	0.001
		Vf					Hb					Af					Is					Gb					Ba					Na
		unweighted		weighted			unweighted		weighted			unweighted		weighted			unweighted		weighted			unweighted		weighted			unweighted		weighted			unweighted		weighted
		R	p	R	p		R	p	R	p		R	p	R	p		R	p	R	p		R	p	R	p		R	p	R	p		R	p	R	p
	A.U,A.R	0.2115	0.001	0.0881	0.002		0.2122	0.001	0.081	0.002		0.1866	0.001	0.0789	0.002		0.1078	0.001	0.0628	0.017		0.0923	0.004	0.0423	0.046		0.1203	0.001	0.1404	0.001		0.0534	0.006	0.0479	0.014
	O.U,O.R	0.1494	0.001	0.0633	0.004		0.1207	0.001	0.0418	0.039		0.0981	0.001	0.1217	0.003		0.1194	0.001	0.0303	0.095		0.0894	0.006	0.022	0.136		0.1983	0.001	0.0589	0.019		0.1312	0.001	0.1057	0.001
	T.U,T.R	0.1627	0.001	0.0676	0.042		0.1664	0.001	0.038	0.088		0.2294	0.001	0.1598	0.002		0.1219	0.002	0.1232	0.002		0.0922	0.01	0.0809	0.013		0.0731	0.017	0.0007	0.406		0.091	0.006	0.0269	0.178
	F.A,M.A	0.0657	0.001	0.0799	0.004		0.0335	0.042	0.0621	0.004		0.0326	0.041	0.0825	0.001		0.0471	0.009	0.0506	0.032		0.0789	0.005	0.119	0.001		-0.0093	0.736	0.005	0.236		0.0546	0.011	0.0505	0.009
	F.O,M.O	0.1225	0.001	0.0678	0.015		0.1451	0.001	0.151	0.001		0.0437	0.037	0.0663	0.015		0.1075	0.002	0.0655	0.023		0.4813	0.001	0.6768	0.001		0.1094	0.002	0.122	0.001		0.1857	0.001	0.3436	0.001
	F.T,M.T	-0.0038	0.5	0.0144	0.305		0.0167	0.232	0.0022	0.387		0.0452	0.082	0.1216	0.005		0.0219	0.199	0.0265	0.169		0.1117	0.001	0.0847	0.007		0.0553	0.057	0.0003	0.404		-0.0036	0.519	0.0062	0.377
	A.U,O.U	0.141	0.001	0.2158	0.001		0.1408	0.001	0.1889	0.001		0.124	0.001	0.1627	0.001		0.14	0.001	0.1441	0.002		0.0708	0.012	0.0584	0.012		0.1679	0.001	0.1285	0.002		0.1424	0.001	0.1884	0.001
	A.U,T.U	0.1135	0.001	0.0526	0.009		0.1847	0.001	0.0669	0.006		0.2694	0.001	0.1394	0.001		0.1651	0.001	0.1174	0.001		0.1116	0.001	0.0154	0.167		0.0945	0.001	0.0321	0.054		0.1174	0.001	0.0457	0.024
	O.U,T.U	0.2854	0.001	0.2217	0.001		0.326	0.001	0.195	0.001		0.2865	0.001	0.2016	0.001		0.3379	0.001	0.1939	0.001		0.1062	0.001	0.0485	0.044		0.1551	0.001	0.0495	0.042		0.1565	0.001	0.0501	0.021
	A.R,O.R	0.1849	0.001	0.1083	0.001		0.1605	0.001	0.0714	0.003		0.1574	0.001	0.1518	0.001		0.1165	0.001	0.0133	0.206		0.1233	0.003	0.0944	0.011		0.4357	0.001	0.483	0.001		0.2173	0.001	0.1096	0.001
	A.R,T.R	0.1165	0.003	0.0821	0.019		0.1113	0.003	0.0561	0.045		0.1377	0.001	0.1474	0.002		0.037	0.126	-0.0075	0.562		0.1874	0.001	0.1884	0.001		0.3447	0.001	0.352	0.001		0.1847	0.001	0.2262	0.001
	O.R,T.R	0.0186	0.234	-0.0058	0.538		0.0414	0.059	0.0016	0.382		0.0546	0.027	0.0115	0.245		0.1302	0.001	0.057	0.028		0.0618	0.021	0.0579	0.03		0.109	0.003	0.0542	0.028		0.1256	0.001	0.0798	0.021
	F.U,M.U	0.0671	0.001	0.05	0.003		0.0543	0.004	0.0324	0.012		0.0365	0.005	0.0814	0.001		0.05	0.001	0.0293	0.028		0.0437	0.01	0.0575	0.004		0.0213	0.066	0.0096	0.161		0.0369	0.012	0.0459	0.008
	F.R,M.R	0.0243	0.14	0.0585	0.02		0.0353	0.041	0.0528	0.011		0.0414	0.054	0.1157	0.001		0.0427	0.023	0.0369	0.047		0.1841	0.001	0.2497	0.001		0.0053	0.335	-0.012	0.825		0.0274	0.082	0.0977	0.002
	F.A,F.O	0.1708	0.001	0.0888	0.002		0.1495	0.001	0.1521	0.001		0.0705	0.001	0.06	0.014		0.1204	0.001	0.0514	0.031		0.1947	0.001	0.2514	0.001		0.336	0.001	0.4398	0.001		0.2852	0.001	0.3163	0.001
	F.A,F.T	0.0671	0.002	0.0317	0.035		0.1061	0.001	0.0405	0.015		0.1124	0.001	0.0358	0.051		0.0935	0.001	0.0618	0.009		0.0938	0.001	0.0409	0.045		0.0882	0.005	0.0687	0.01		0.1228	0.001	0.0698	0.003
	F.O,F.T	0.1727	0.001	0.0991	0.001		0.2125	0.001	0.1669	0.001		0.1468	0.001	0.0769	0.005		0.2521	0.001	0.0822	0.002		0.2898	0.001	0.3552	0.001		0.1778	0.001	0.1352	0.001		0.1704	0.001	0.1125	0.001
	M.A,M.O	0.0761	0.016	0.1356	0.001		0.0864	0.002	0.0714	0.01		0.1214	0.001	0.1388	0.001		0.1318	0.001	0.1216	0.002		0.0784	0.01	0.035	0.067		0.1787	0.001	0.1451	0.001		0.093	0.002	0.054	0.023
	M.A,M.T	0.057	0.047	-0.007	0.525		0.0884	0.007	0.0756	0.012		0.1495	0.002	0.1548	0.001		0.0591	0.04	0.0639	0.027		0.2669	0.001	0.2717	0.001		0.2676	0.001	0.1941	0.001		0.1152	0.002	0.1751	0.001
	M.O,M.T	0.1513	0.001	0.1353	0.001		0.1388	0.001	0.0704	0.006		0.1303	0.001	0.1232	0.001		0.2488	0.001	0.2064	0.001		0.3514	0.001	0.3247	0.001		0.0993	0.001	0.0526	0.04		0.1732	0.001	0.1544	0.001
	F.U,F.R	0.1135	0.001	0.0258	0.023		0.122	0.001	0.0467	0.002		0.0639	0.001	0.0725	0.002		0.0823	0.001	0.0803	0.002		0.1295	0.001	0.132	0.001		0.0525	0.005	0.008	0.157		0.0345	0.007	0.0089	0.165
	M.U,M.R	0.123	0.001	0.0042	0.357		0.0815	0.001	0.0088	0.267		0.1192	0.001	0.0387	0.046		0.0931	0.001	0.037	0.037		0.0815	0.002	0.0324	0.069		0.0639	0.005	0.0359	0.035		0.0702	0.004	0.1071	0.004
