# Supplementary material for: The Influence of Age and Gender on Skin-Associated Microbial Communities in Urban and Rural Human Populations
Source: PLoS One. 2015 Oct 28;10(10):e0141842. doi: 10.1371/journal.pone.0141842 (PMC4624872; doi:10.1371/journal.pone.0141842)
Supplement: S2 Table — All P values were corrected by the Bonferroni procedure for multiple comparisons. (XLSX) [file pone.0141842.s005.xlsx]

## Sheet: Comparison with one parameter
	All Site				Vf		Hb		Af		Is		Gb		Ba		Na
A,O	1:0(26.7%,12.55%)a	4:0(2.4%,5.77%)	6:0(2.42%,4.56%)	7:0(1.44%,3.42%)	1:0.0237(11.98%,4.22%)	4:0.0292(3.3%,7.32%)	1:0.0107(15.54%,5.41%)	7:0.0155(1.86%,4.82%)	1:0.0133(10.46%,3.58%)	31:0.01(0.23%,0.84%)	1:0(10.22%,2.22%)	15:0.0703(1.57%,3.98%)	21:0.0024(0.05%,0.39%)		1:0(72.1%,33.29%)	2:0.0005(2.64%,11.93%)	1:0(17.37%,6.11%)	4:0.0001(0.47%,2.51%)
	15:0(0.9%,1.99%)	16:0(0.9%,1.83%)	19:0(0.57%,1.59%)	21:0.0008(0.34%,1.8%)			21:0.0003(0.04%,0.41%)	31:0.0137(0.29%,0.71%)							4:0(0.76%,9.46%)	13:0(0.34%,1.42%)	16:0.0481(0.2%,0.57%)	21:0.0218(1.97%,9.52%)
	28:0(0.26%,0.67%)	29:0(0.85%,0.2%)	31:0(0.18%,0.63%)	32:0(0.18%,0.71%)											16:0.003(0.21%,1.24%)	31:0.01(0.05%,0.64%)
A,T	6:0.0074(2.42%,3.92%)	7:0(1.44%,5.67%)	8:0(2.23%,4.21%)	13:0(1.77%,0.75%)	7:0(1.99%,7.76%)	14:0.0152(1.29%,2.98%)	7:0(1.86%,6.46%)	8:0.0137(3.09%,7.04%)	7:0(2.41%,7.23%)	29:0.0962(1.36%,0.06%)	7:0(1.29%,6.27%)	8:0.0001(1.82%,4.58%)	7:0.0014(1.3%,4.15%)		7:0.0001(0.76%,5.88%)	14:0.0303(0.29%,1.54%)	2:0.017(43.28%,29.3%)	8:0.0181(1.17%,4.52%)
	14:0(0.78%,1.92%)	29:0(0.85%,0.13%)	30:0.0259(0.26%,0.53%)	33:0.0104(0.33%,0.54%)							14:0.0144(0.9%,2.36%)
O,T	1:0(12.55%,21.87%)	4:0(5.77%,3.27%)	7:0(3.42%,5.67%)	8:0(1.36%,4.21%)	1:0.0002(4.22%,14.77%)	14:0.0056(1.1%,2.98%)	1:0.0207(5.41%,15.41%)	8:0.0002(1.87%,7.04%)	1:0.0078(3.58%,10.93%)	16:0.0115(2.31%,0.55%)	1:0.0019(2.22%,8.51%)	7:0.0001(2.13%,6.27%)	NA		2:0.0048(11.93%,3.55%)	4:0(9.46%,2.18%)	4:0.0007(2.51%,0.66%)	8:0.0107(1.01%,4.52%)
	13:0(1.78%,0.75%)	14:0(0.8%,1.92%)	15:0(1.99%,0.54%)	16:0(1.83%,0.68%)					33:0.0407(0.15%,0.62%)		8:0(0.69%,4.58%)	14:0.0024(0.69%,2.36%)			13:0(1.42%,0.25%)		10:0.0407(0.42%,1.12%)
	26:0.0005(0.65%,0.28%)	28:0.0037(0.67%,0.35%)	31:0(0.63%,0.27%)	32:0(0.71%,0.17%)							15:0.0029(3.98%,0.88%)	24:0.0059(0.02%,0.36%)
	33:0(0.16%,0.54%)										25:0.0007(0.11%,0.62%)	30:0.0155(0.11%,0.78%)
											32:0.0181(0.85%,0.12%)	33:0.0004(0.14%,0.93%)
U,R	12:0.0132(1.14%,2.37%)	17:0(1.47%,0.7%)	18:0.0098(0.8%,1.33%)	19:0.0265(1.28%,0.78%)	17:0.0139(1.88%,0.77%)	20:0.0285(1.79%,0.58%)	13:0.0209(1.17%,3.38%)	17:0.0048(2.59%,0.74%)	35:0.014(0.46%,0.17%)		10:0.0097(2.21%,6.22%)	35:0.0466(0.41%,0.13%)	20:0.0353(0.93%,0.33%)	23:0.0395(0.29%,0.06%)	NA		8:0.0311(3.36%,0.89%)	25:0.0385(1.21%,0.12%)
	20:0(1.52%,0.5%)	24:0.0001(0.71%,0.27%)	25:0.0034(0.67%,0.3%)	29:0(0.72%,0.06%)	22:0.0223(0.66%,0.24%)	23:0.0007(0.53%,0.12%)	20:0.0138(3.01%,0.47%)	29:0.0313(1.18%,0.08%)
	31:0.0013(0.44%,0.25%)	35:0.0001(0.48%,0.14%)	37:0.0119(0.23%,0.39%)
F,M	1:0.0116(18.17%,23.49%)	2:0(8.39%,13.1%)	5:0(4.53%,2.84%)	6:0(4.31%,2.75%)	2:0(4.08%,11.23%)	22:0.001(0.23%,0.74%)	1:0.0442(8.98%,16.03%)	2:0(3.15%,8.33%)	2:0.0009(4.53%,11.5%)		2:0.02(4.35%,8.27%)	5:0.0431(7.73%,3.54%)	1:0.0086(32.47%,49.33%)	2:0.0102(3.77%,7.41%)	NA		22:0.0119(1.36%,2.91%)	24:0.0199(1.28%,3.12%)
	7:0.0053(3.94%,2.86%)	18:0.0158(1.29%,0.78%)	22:0(0.44%,1%)	24:0(0.29%,0.75%)	36:0.0034(0.12%,0.49%)		26:0.0104(0.35%,1.02%)						5:0.023(3.68%,1.66%)	21:0.0326(0.33%,0.11%)
	26:0.0007(0.35%,0.62%)	34:0.0206(0.51%,0.13%)	36:0(0.18%,0.46%)
Vf，Hb	NA
Vf，Af	9:0(0.9%,6.85%)					a In this data, "1" means the order of taxon (for the taxon matched with this order, please show the sheet of taxonomy list), "0" means the corrected p value, "26.7%" means the mean of in Adult (A), "12.55%" means the mean content of in elders (O),
Vf，Is	3:0(2.57%,11.26%)	10:0.002(1.41%,4.11%)	12:0.0289(1.93%,4.54%)
Vf，Gb	1:0(10.47%,40.52%)	5:0.0067(5.36%,2.72%)	7:0.0115(4.78%,2.52%)	25:0.0089(1.02%,0.24%)		NA means there are no significan different genera during comparison of these two group samples.
Vf，Ba	1:0(10.47%,53.41%)	5:0(5.36%,2.03%)	6:0.0001(4.88%,1.88%)	8:0.0013(3.27%,0.96%)
	13:0.0033(2%,0.64%)	14:0.02(1.77%,0.8%)	16:0(1.84%,0.59%)	19:0.0014(1.62%,0.3%)
	25:0.0007(1.02%,0.14%)	33:0.0001(0.52%,0.07%)	37:0.0002(0.53%,0.1%)
Vf，Na	2:0(7.35%,35.48%)	3:0(2.57%,17.74%)	4:0(5.22%,1.2%)	5:0(5.36%,0.91%)
	6:0(4.88%,0.82%)	7:0(4.78%,1.52%)	11:0(2.85%,0.82%)	13:0(2%,0.29%)
	14:0(1.77%,0.2%)	16:0(1.84%,0.32%)	18:0.0004(1.63%,0.27%)	19:0.0093(1.62%,0.42%)
	21:0(0.27%,5.21%)	22:0(0.46%,2.07%)	23:0(0.34%,2.34%)	24:0(0.36%,2.13%)
	26:0.0014(0.67%,0.1%)	28:0.0137(0.57%,0.08%)	31:0(0.54%,0.09%)	36:0.002(0.29%,0.73%)
	37:0(0.53%,0.07%)
Hb，Af	9:0(0.89%,6.85%)
Hb，Is	3:0(3.05%,11.26%)	10:0.0018(1.39%,4.11%)
Hb，Gb	1:0(12.27%,40.52%)	5:0.0266(5.17%,2.72%)	13:0.0185(2.25%,1.01%)	17:0.0144(1.69%,0.65%)
Hb，Ba	1:0(12.27%,53.41%)	5:0.0001(5.17%,2.03%)	6:0(5.16%,1.88%)	8:0(3.96%,0.96%)
	13:0(2.25%,0.64%)	16:0.0133(1.54%,0.59%)	19:0.0005(1.67%,0.3%)	28:0.0111(0.62%,0.12%)
	33:0.0007(0.49%,0.07%)	37:0.0002(0.53%,0.1%)
Hb，Na	2:0(5.56%,35.48%)	3:0(3.05%,17.74%)	4:0(4.98%,1.2%)	5:0(5.17%,0.91%)
	6:0(5.16%,0.82%)	7:0.0001(4.28%,1.52%)	11:0.0296(2.3%,0.82%)	13:0(2.25%,0.29%)
	14:0(1.56%,0.2%)	15:0.0014(1.73%,0.31%)	16:0(1.54%,0.32%)	17:0.0403(1.69%,0.71%)
	18:0.0031(1.52%,0.27%)	19:0.0037(1.67%,0.42%)	20:0.0167(1.77%,0.45%)	21:0(0.22%,5.21%)
	22:0(0.35%,2.07%)	23:0(0.42%,2.34%)	24:0(0.18%,2.13%)	26:0.0019(0.66%,0.1%)
	28:0.0014(0.62%,0.08%)	31:0.0292(0.43%,0.09%)	36:0.0001(0.23%,0.73%)	37:0(0.53%,0.07%)
Af，Is	3:0(3.17%,11.26%)	12:0.0229(1.91%,4.54%)
Af，Gb	1:0(8.38%,40.52%)	7:0.0396(4.62%,2.52%)	9:0(6.85%,0.61%)	10:0.0056(3.62%,1.05%)
	13:0.0008(2.44%,1.01%)
Af，Ba	1:0(8.38%,53.41%)	6:0.0444(4.15%,1.88%)	8:0.0004(3.38%,0.96%)	9:0(6.85%,2.03%)
	13:0(2.44%,0.64%)	26:0.0085(0.73%,0.2%)	30:0.0005(0.64%,0.09%)
Af，Na	2:0(7.75%,35.48%)	3:0(3.17%,17.74%)	4:0.0021(4.07%,1.2%)	5:0(4.33%,0.91%)
	6:0(4.15%,0.82%)	7:0(4.62%,1.52%)	9:0(6.85%,0.36%)	10:0.0002(3.62%,0.67%)
	11:0.0001(2.72%,0.82%)	13:0(2.44%,0.29%)	14:0(1.49%,0.2%)	16:0.0014(1.38%,0.32%)
	21:0(0.43%,5.21%)	22:0(0.67%,2.07%)	23:0(0.41%,2.34%)	24:0(0.27%,2.13%)
	26:0.0001(0.73%,0.1%)	28:0.0163(0.56%,0.08%)	30:0.0152(0.64%,0.17%)	31:0.0048(0.46%,0.09%)
	36:0.0274(0.35%,0.73%)
Is，Gb	1:0(7.1%,40.52%)	3:0.0326(11.26%,6.53%)	5:0.0001(5.78%,2.72%)	10:0.0001(4.11%,1.05%)
	12:0(4.54%,0.89%)	15:0.0133(2.13%,0.87%)
Is，Ba	1:0(7.1%,53.41%)	3:0(11.26%,2.82%)	5:0(5.78%,2.03%)	6:0.0005(4.69%,1.88%)
	12:0(4.54%,0.47%)	15:0.0003(2.13%,0.62%)	28:0.0067(0.63%,0.12%)	33:0.001(0.48%,0.07%)
Is，Na	2:0(6.17%,35.48%)	3:0(11.26%,17.74%)	4:0.01(3.86%,1.2%)	5:0(5.78%,0.91%)
	6:0(4.69%,0.82%)	9:0.0148(3.73%,0.36%)	10:0(4.11%,0.67%)	12:0(4.54%,0.31%)
	13:0.0204(1.51%,0.29%)	14:0.0014(1.29%,0.2%)	15:0(2.13%,0.31%)	16:0.0296(1.23%,0.32%)
	18:0.0018(1.54%,0.27%)	21:0(0.22%,5.21%)	22:0(0.37%,2.07%)	23:0(0.36%,2.34%)
	24:0(0.17%,2.13%)	28:0.0008(0.63%,0.08%)	36:0.0001(0.24%,0.73%)
Gb，Ba	1:0(40.52%,53.41%)	27:0.0481(1.24%,0.04%)
Gb，Na	1:0(40.52%,12.07%)	2:0(5.51%,35.48%)	3:0(6.53%,17.74%)	6:0.0005(3.61%,0.82%)
	21:0(0.22%,5.21%)	22:0(0.65%,2.07%)	23:0(0.19%,2.34%)	24:0(0.12%,2.13%)
	26:0.0218(0.6%,0.1%)	36:0(0.19%,0.73%)
Ba，Na	1:0(53.41%,12.07%)	2:0(5.8%,35.48%)	3:0(2.82%,17.74%)	4:0.0078(3.91%,1.2%)
	21:0(0.31%,5.21%)	22:0(0.28%,2.07%)	23:0(0.37%,2.34%)	24:0(0.25%,2.13%)
	36:0(0.15%,0.73%)

## Sheet: Comparison with two parameters
	All Site				Vf		Hb		Af		Is		Gb		Ba		Na
A.U,A.R	5:0.0091(2.27%,4.21%)	6:0.0015(3.19%,1.68%)	13:0.0267(1.31%,2.21%)	14:0.0304(0.53%,1.01%)	NA		18:0.0157(0.98%,2.51%)		NA		1:0.0289(13.98%,6.46%)	18:0.0308(0.6%,1.9%)	NA		1:0.0008(57.15%,86.21%)		NA
	16:0.0007(0.58%,1.2%)	17:0.0315(1.34%,0.65%)	18:0(0.63%,1.46%)	19:0.0001(0.83%,0.32%)							35:0.0182(0.67%,0.06%)
	20:0(1.99%,0.44%)	29:0(1.69%,0.03%)	35:0.0002(0.56%,0.13%)	37:0.0003(0.14%,0.48%)
O.U,O.R	2:0.0001(7.31%,15.13%)	7:0.0257(4.15%,2.69%)	10:0.0001(1.07%,3.67%)	14:0.0021(0.52%,1.09%)	NA		20:0.0279(1.44%,0.22%)		NA		NA		NA		2:0.02(3.76%,20.09%)	20:0.005(1.68%,0.09%)	2:0.0032(24.14%,42.7%)
	16:0(2.83%,0.83%)	29:0(0.34%,0.05%)	31:0(0.98%,0.27%)
T.U,T.R	3:0.0231(5.11%,9.35%)	9:0.0194(0.76%,3.42%)	15:0.0142(0.32%,0.84%)	17:0(1.97%,0.71%)	17:0.0398(2.6%,0.38%)		NA		9:0.0263(1.1%,17.92%)		NA		NA		NA		3:0.0215(12.87%,31.49%)
	24:0.0001(0.83%,0.14%)
F.A,M.A	5:0.0034(4.31%,2.23%)	16:0.0009(1.21%,0.59%)	22:0.0221(0.49%,1.13%)	26:0.0012(0.29%,0.7%)	NA		1:0.0294(8.9%,22.38%)		NA		2:0.0107(3.56%,10.21%)		NA		NA		22:0.0353(1.03%,3.74%)
	36:0.0055(0.16%,0.51%)
F.O,M.O	1:0(6%,20.11%)	2:0(7.51%,15.45%)	6:0(6.56%,2.26%)	11:0(3.24%,1.02%)	1:0.0007(1.9%,7.17%)		1:0.0005(2.3%,9.09%)	2:0.0317(2.02%,10.7%)	NA		1:0.0107(0.87%,3.84%)		1:0(9.28%,60.16%)	11:0(3%,0.31%)	6:0.0039(3.1%,0.86%)		1:0.001(3.37%,9.32%)	3:0.0086(26.88%,9.31%)
	21:0.0387(2.8%,0.64%)	22:0.0035(0.29%,1.18%)	24:0.0025(0.12%,0.74%)	29:0.0009(0.31%,0.07%)									19:0.0265(1.68%,0.3%)				21:0.0198(15.43%,2.64%)	22:0.0037(1.02%,3.98%)
	34:0.0284(0.31%,0.14%)																24:0.0002(0.41%,4.33%)
F.T,M.T	7:0.0007(6.88%,4%)	14:0.0405(1.5%,2.51%)	19:0.001(0.59%,1.63%)	30:0.0143(0.34%,0.8%)	2:0.0079(4.14%,10.89%)	10:0.0345(0.9%,2.71%)	2:0.0023(3.14%,7.13%)	24:0.0056(0.09%,0.48%)	8:0.025(2.58%,8.71%)		NA		NA		NA		NA
	34:0.046(0.32%,0.13%)	35:0.0346(0.38%,0.16%)			24:0.0031(0.14%,0.94%)
A.U,O.U	1:0.0007(24.89%,13.85%)	4:0(2.29%,5.56%)	5:0.0089(2.27%,4.58%)	6:0.0481(3.19%,5.31%)	16:0.0017(0.7%,4.5%)	31:0.027(0.33%,1.45%)	7:0.0111(1.28%,5.61%)	16:0.013(0.83%,3.26%)	16:0.0027(0.71%,3.8%)	31:0.0032(0.18%,1.3%)	1:0(13.98%,2.78%)	15:0.0003(1%,5.73%)	16:0.0023(0.32%,2.58%)	21:0.0322(0.02%,0.46%)	4:0.0263(0.83%,4.82%)	13:0.0044(0.44%,2.04%)	1:0.0152(17.49%,7.29%)	4:0.0004(0.47%,3.77%)
	7:0(1.42%,4.15%)	15:0(0.61%,2.57%)	16:0(0.58%,2.83%)	28:0.0011(0.27%,0.74%)			31:0.0144(0.3%,0.98%)		37:0.0118(0.07%,0.42%)		32:0.0255(0.2%,0.78%)				16:0.0041(0.24%,2.06%)	31:0.007(0.06%,1.14%)
	29:0(1.69%,0.34%)	31:0(0.19%,0.98%)	32:0.0001(0.15%,1.01%)	37:0.0196(0.14%,0.33%)
A.U,T.U	7:0(1.42%,5.33%)	8:0(2.11%,4.88%)	14:0(0.53%,2.22%)	29:0(1.69%,0.14%)	14:0.0226(0.92%,3.3%)		7:0.0011(1.28%,6.06%)	14:0.0318(0.7%,2.62%)	7:0.0001(1.84%,8.49%)	29:0.0237(2.66%,0.08%)	7:0.0237(1.37%,6.08%)	8:0.0067(1.57%,4.68%)	NA		NA		10:0.0163(0.31%,0.92%)
	33:0(0.25%,0.57%)										14:0.001(0.75%,3.46%)	24:0.0296(0.12%,0.56%)
O.U,T.U	1:0.0019(13.85%,24.21%)	8:0(1.52%,4.88%)	13:0(1.7%,0.66%)	14:0(0.52%,2.22%)	1:0.0017(4.63%,17.01%)	14:0.02(0.81%,3.3%)	8:0.0218(1.81%,7.53%)	14:0.0455(0.71%,2.62%)	1:0.0048(3.15%,13.33%)	15:0.01(2.13%,0.19%)	8:0.0003(0.86%,4.68%)	14:0.0003(0.47%,3.46%)	8:0.0255(0.43%,2.88%)	16:0.0041(2.58%,0.46%)	13:0.0005(2.04%,0.27%)	16:0.0067(2.06%,0.33%)	4:0.0014(3.77%,0.75%)	10:0.0155(0.3%,0.92%)
	15:0(2.57%,0.32%)	16:0(2.83%,0.58%)	17:0.0137(1.02%,1.97%)	26:0.0003(0.85%,0.29%)	16:0.0044(4.5%,0.98%)	31:0.0215(1.45%,0.34%)	16:0.04(3.26%,1.06%)	31:0.0009(0.98%,0.18%)	16:0.0006(3.8%,0.46%)	31:0.0067(1.3%,0.24%)	15:0.0001(5.73%,0.65%)	24:0.0025(0.03%,0.56%)			31:0.01(1.14%,0.1%)		16:0.0093(0.81%,0.16%)
	28:0.0063(0.74%,0.32%)	31:0(0.98%,0.21%)	32:0.0005(1.01%,0.23%)	33:0(0.21%,0.57%)					37:0.0089(0.42%,0.06%)		25:0.0181(0.14%,0.67%)	32:0.0115(0.78%,0.16%)
											33:0.0159(0.18%,0.78%)
A.R,O.R	1:0(28.45%,11.23%)	4:0(2.51%,5.99%)	6:0.0001(1.68%,3.81%)	10:0.0144(1.66%,3.67%)	NA		21:0.034(0.04%,0.54%)		10:0.0196(1.53%,7.9%)		NA		NA		1:0(86.21%,28.06%)	2:0.0001(1.84%,20.09%)	1:0.0006(17.26%,4.9%)
	19:0(0.32%,1.44%)	21:0.0189(0.4%,1.94%)													4:0(0.69%,14.1%)	13:0.0034(0.24%,0.8%)
A.R,T.R	1:0.0222(28.45%,18.59%)	6:0(1.68%,4.51%)	7:0(1.46%,6.14%)	13:0.0137(2.21%,0.86%)	7:0.0028(2.16%,8.99%)		7:0.0118(2.4%,7.01%)		NA		7:0(1.22%,6.55%)	21:0.0137(0.05%,0.37%)	1:0.0326(53.82%,24.34%)	7:0(0.79%,4.74%)	1:0.0002(86.21%,48.75%)	7:0.0001(0.43%,7.15%)	7:0.0192(0.25%,3.3%)
	31:0.0407(0.17%,0.34%)
O.R,T.R	2:0.0307(15.13%,8.62%)	4:0(5.99%,2.46%)	7:0(2.69%,6.14%)	8:0.0001(1.21%,3.26%)	NA		NA		NA		7:0.0001(1.53%,6.55%)	8:0.0019(0.52%,4.43%)	NA		2:0.0028(20.09%,3.71%)	4:0.0012(14.1%,2.63%)	NA
	32:0.0481(0.41%,0.09%)	33:0.0041(0.11%,0.51%)													13:0.0059(0.8%,0.22%)
F.U,M.U	5:0.0314(4.33%,2.77%)	6:0.0103(4.79%,3.04%)	7:0.0055(4.42%,2.85%)	22:0.0006(0.49%,1.23%)	2:0.0306(4.57%,9.65%)	22:0.0019(0.26%,1.08%)	2:0.0002(3.26%,7.11%)		2:0.0056(3.89%,8.02%)		2:0.0275(3.99%,8.6%)		2:0.002(2.5%,8.19%)		NA		NA
	24:0.0055(0.41%,1.03%)	36:0(0.19%,0.58%)	37:0.0192(0.3%,0.15%)		36:0.0054(0.12%,0.68%)
F.R,M.R	1:0.0001(15.33%,25.74%)	2:0(8.89%,15.68%)	5:0.0027(4.73%,2.93%)	6:0.0065(3.82%,2.4%)	2:0.001(3.57%,13.26%)	26:0.0024(0.22%,1.03%)	2:0.0055(3.05%,9.75%)	26:0.0011(0.23%,1.33%)	2:0.0298(5.15%,16.05%)		NA		1:0(21.8%,56.47%)	9:0.0175(0.93%,0.26%)	NA		1:0.0358(8.65%,16.55%)
	9:0.0164(3.89%,1.29%)	24:0.0449(0.16%,0.4%)	26:0(0.24%,0.69%)	34:0.0141(0.26%,0.12%)									11:0.0281(2.5%,0.85%)
F.A,F.O	1:0(23.71%,6%)	4:0.0002(2.62%,5%)	6:0(2.89%,6.56%)	7:0.0407(1.49%,3.25%)	NA		2:0.0096(4.23%,2.02%)	21:0.03(0.04%,0.41%)	NA		1:0.0074(8.21%,0.87%)		1:0.0037(39.05%,9.28%)	19:0.0407(0.41%,1.68%)	1:0(76.55%,24.08%)	2:0.0155(2.07%,8.81%)	1:0(19.04%,3.37%)	21:0.0014(3.1%,15.43%)
	11:0.0001(1.47%,3.24%)	19:0(0.55%,1.85%)	21:0.0003(0.51%,2.8%)	23:0.0052(0.92%,0.14%)									21:0.007(0.06%,0.64%)		4:0(0.58%,8.82%)	11:0.0155(0.98%,5.53%)
	28:0.0028(0.28%,0.81%)	31:0(0.19%,0.77%)	32:0.0126(0.19%,0.82%)												13:0.0407(0.39%,1.17%)	19:0.0141(0.15%,0.77%)
F.A,F.T	7:0(1.49%,6.88%)	13:0.0037(1.88%,0.9%)	14:0.0163(0.78%,1.5%)	29:0.0081(0.76%,0.15%)	7:0.0002(1.58%,8.91%)		7:0(2.18%,8.16%)		7:0.0001(2.41%,8.95%)		7:0(1.38%,8.54%)		NA		NA		NA
F.O,F.T	1:0(6%,23.98%)	4:0.0041(5%,3%)	6:0.0001(6.56%,3.62%)	7:0(3.25%,6.88%)	1:0.0078(1.9%,15.1%)	7:0.0344(3.43%,8.91%)	1:0.0003(2.3%,15.55%)	7:0.0041(3.64%,8.16%)	1:0.0025(2.1%,10.52%)	7:0.0081(3.77%,8.95%)	1:0.013(0.87%,8%)	7:0.0003(2.24%,8.54%)	1:0(9.28%,45.33%)	19:0.0263(1.68%,0.41%)	1:0.007(24.08%,56.26%)	2:0.0126(8.81%,2.18%)	1:0.0163(3.37%,12.01%)	21:0.0001(15.43%,1.64%)
	8:0(1.25%,3.41%)	11:0.0052(3.24%,1.8%)	15:0.0003(1.85%,0.53%)	16:0.0207(1.6%,0.78%)			8:0.0444(1.15%,6.42%)				8:0.0001(0.57%,3.57%)				4:0.0004(8.82%,2.14%)	11:0.0155(5.53%,1.12%)
	19:0(1.85%,0.59%)	21:0.0002(2.8%,0.48%)	31:0(0.77%,0.3%)	32:0.0307(0.82%,0.24%)											13:0.0014(1.17%,0.22%)	19:0.007(0.77%,0.15%)
	33:0.0017(0.14%,0.45%)
M.A,M.O	1:0.0289(29.64%,20.11%)	4:0(2.19%,6.66%)	7:0(1.39%,3.62%)	9:0.0031(0.99%,2.75%)	16:0.0081(0.84%,3.06%)		7:0.0019(1.53%,6.21%)	16:0.0017(0.68%,3.04%)	NA		1:0.0155(12.23%,3.84%)	9:0.007(1.09%,7.62%)	NA		4:0.0185(0.93%,10.14%)	13:0.0248(0.29%,1.68%)	4:0.0013(0.43%,3.09%)	16:0.0052(0.2%,0.8%)
	11:0.0241(2.1%,1.02%)	15:0(0.57%,2.15%)	16:0(0.59%,2.1%)	18:0.0244(0.91%,0.48%)
	29:0.0001(0.93%,0.07%)	31:0(0.17%,0.46%)	32:0.0067(0.17%,0.6%)
M.A,M.T	1:0.007(29.64%,18.98%)	6:0(1.97%,4.32%)	7:0(1.39%,4%)	8:0(2.02%,5.31%)	NA		8:0.0067(1.87%,7.82%)	14:0.0485(1.19%,3.58%)	NA		8:0.0026(1.54%,5.88%)	14:0.0444(0.88%,3.4%)	1:0.0003(59.54%,24.6%)	5:0.0229(0.72%,3.01%)	6:0.0023(0.57%,2.8%)	7:0.0037(0.48%,5.89%)	NA
	13:0.0444(1.65%,0.54%)	14:0(0.77%,2.51%)	17:0.0466(0.98%,1.9%)	19:0.0185(0.59%,1.63%)			30:0.0274(0.21%,0.99%)						6:0.0104(1.06%,7.48%)	8:0.0311(0.97%,4.73%)	14:0.0211(0.26%,2.64%)	17:0.0096(0.09%,2.2%)
	29:0.0003(0.93%,0.1%)	30:0(0.22%,0.8%)	33:0.0059(0.32%,0.68%)										25:0.0481(0.09%,0.76%)
M.O,M.T	4:0.0011(6.66%,3.64%)	6:0.0006(2.26%,4.32%)	8:0(1.5%,5.31%)	9:0.0017(2.75%,0.8%)	16:0.0048(3.06%,0.56%)		14:0.0178(0.87%,3.58%)	16:0.0067(3.04%,0.74%)	16:0.0266(2.46%,0.52%)		8:0.0004(0.83%,5.88%)	9:0.0289(7.62%,1.28%)	1:0.0004(60.16%,24.6%)	6:0.0107(0.79%,7.48%)	6:0.037(0.86%,2.8%)		4:0.0174(3.09%,0.7%)	16:0.0019(0.8%,0.13%)
	13:0(2.28%,0.54%)	14:0(0.72%,2.51%)	15:0(2.15%,0.54%)	16:0(2.1%,0.54%)							30:0.0303(0.07%,0.77%)		8:0.0035(0.19%,4.73%)	17:0.0241(0.21%,1.25%)
	17:0.0181(0.87%,1.9%)	18:0.0392(0.48%,0.93%)	26:0.0015(0.84%,0.28%)	30:0(0.19%,0.8%)									25:0.0481(0.06%,0.76%)
	31:0.0033(0.46%,0.23%)	32:0.0006(0.6%,0.07%)	33:0(0.18%,0.68%)
F.U,F.R	17:0.0002(1.36%,0.65%)	20:0(1.89%,0.28%)	25:0.0243(0.55%,0.25%)	29:0(0.75%,0.05%)	20:0.0121(2.34%,0.43%)	23:0.004(0.66%,0.06%)	20:0.0186(3.94%,0.24%)		NA		1:0.0373(8.22%,3.12%)	20:0.0048(1.53%,0.27%)	1:0.0221(42.53%,21.8%)	2:0.003(2.5%,5.13%)	20:0.013(1.58%,0.26%)		NA
	31:0.0051(0.55%,0.27%)	35:0.0145(0.61%,0.16%)											10:0.0087(0.58%,1.36%)	20:0.035(1.24%,0.29%)
M.U,M.R	2:0.0226(10.97%,15.68%)	8:0.0097(3.5%,1.99%)	13:0.0164(1.11%,2.03%)	17:0.0038(1.59%,0.75%)	22:0.0395(1.08%,0.3%)		13:0.0498(0.96%,4.64%)		35:0.0366(0.49%,0.11%)		NA		24:0.0191(0.23%,0.04%)		35:0.0051(0.24%,0.02%)		8:0.0142(3.66%,0.81%)
	24:0.0064(1.03%,0.4%)	29:0.0008(0.7%,0.08%)	35:0.0128(0.35%,0.11%)	37:0.001(0.15%,0.46%)

## Sheet: taxoniny list
Order of taxon	Taxon	Abundance
1	k__Bacteria;p__Actinobacteria;c__Actinobacteria;o__Actinomycetales;f__Propionibacteriaceae;g__Propionibacterium	0.206443
2	k__Bacteria;p__Actinobacteria;c__Actinobacteria;o__Actinomycetales;f__Corynebacteriaceae;g__Corynebacterium	0.105802
3	k__Bacteria;p__Firmicutes;c__Bacilli;o__Bacillales;f__Staphylococcaceae;g__Staphylococcus	0.0679356
4	k__Bacteria;p__Proteobacteria;c__Gammaproteobacteria;o__Pseudomonadales;f__Moraxellaceae;g__Enhydrobacter	0.0375207
5	k__Bacteria;p__Proteobacteria;c__Gammaproteobacteria;o__Pseudomonadales;f__Moraxellaceae;g__Acinetobacter	0.0374462
6	k__Bacteria;p__Proteobacteria;c__Alphaproteobacteria;o__Rhodobacterales;f__Rhodobacteraceae;g__Paracoccus	0.035877
7	k__Bacteria;p__Proteobacteria;c__Alphaproteobacteria;o__Sphingomonadales;f__Sphingomonadaceae;g__Sphingomonas	0.0343941
8	k__Bacteria;p__Firmicutes;c__Bacilli;o__Lactobacillales;f__Streptococcaceae;g__Streptococcus	0.0259693
9	k__Bacteria;p__Firmicutes;c__Bacilli;o__Gemellales;f__;g__	0.0220082
10	k__Bacteria;p__Firmicutes;c__Bacilli;Other;Other;Other	0.0212435
11	k__Bacteria;p__Proteobacteria;c__Betaproteobacteria;o__Burkholderiales;f__Comamonadaceae;g__Pelomonas	0.0195805
12	k__Bacteria;p__Cyanobacteria;c__Chloroplast;o__Streptophyta;f__;g__	0.017251
13	k__Bacteria;p__Proteobacteria;c__Alphaproteobacteria;o__Sphingomonadales;f__Sphingomonadaceae;Other	0.0143978
14	k__Bacteria;p__Proteobacteria;c__Alphaproteobacteria;o__Caulobacterales;f__Caulobacteraceae;g__	0.0115649
15	k__Bacteria;p__Bacteroidetes;c__Flavobacteriia;o__Flavobacteriales;f__[Weeksellaceae];g__Chryseobacterium	0.0112666
16	k__Bacteria;p__Proteobacteria;c__Betaproteobacteria;o__Burkholderiales;f__Comamonadaceae;Other	0.0112429
17	k__Bacteria;p__Proteobacteria;c__Gammaproteobacteria;o__Enterobacteriales;f__Enterobacteriaceae;Other	0.0110312
18	k__Bacteria;p__Proteobacteria;c__Gammaproteobacteria;o__Pseudomonadales;f__Pseudomonadaceae;g__Pseudomonas	0.0105265
19	k__Bacteria;p__[Thermi];c__Deinococci;o__Deinococcales;f__Deinococcaceae;g__Deinococcus	0.0104382
20	k__Bacteria;p__Proteobacteria;c__Gammaproteobacteria;o__Enterobacteriales;f__Enterobacteriaceae;g__Trabulsiella	0.0103696
21	k__Bacteria;p__Firmicutes;c__Bacilli;o__Lactobacillales;f__Aerococcaceae;g__Alloiococcus	0.0099325
22	k__Bacteria;p__Firmicutes;c__Clostridia;o__Clostridiales;f__[Tissierellaceae];g__Anaerococcus	0.00696888
23	k__Bacteria;p__Proteobacteria;c__Gammaproteobacteria;o__Pseudomonadales;f__Moraxellaceae;g__Moraxella	0.00636816
24	k__Bacteria;p__Firmicutes;c__Clostridia;o__Clostridiales;f__[Tissierellaceae];g__Peptoniphilus	0.00501203
25	k__Bacteria;p__Bacteroidetes;c__Bacteroidia;o__Bacteroidales;f__Prevotellaceae;g__Prevotella	0.0049263
26	k__Bacteria;p__Actinobacteria;c__Actinobacteria;o__Actinomycetales;f__Micrococcaceae;g__Micrococcus	0.00474324
27	k__Bacteria;p__Proteobacteria;c__Betaproteobacteria;o__Neisseriales;f__Neisseriaceae;g__	0.00432644
28	k__Bacteria;p__Proteobacteria;c__Alphaproteobacteria;o__Rhodobacterales;f__Rhodobacteraceae;g__Rhodobacter	0.00416604
29	k__Bacteria;p__Actinobacteria;c__Actinobacteria;o__Actinomycetales;f__ACK-M1;g__	0.00408157
30	k__Bacteria;p__Proteobacteria;c__Betaproteobacteria;o__Neisseriales;f__Neisseriaceae;g__Neisseria	0.00357901
31	k__Bacteria;p__Proteobacteria;c__Alphaproteobacteria;o__Rhizobiales;Other;Other	0.00349803
32	k__Bacteria;p__Bacteroidetes;c__Flavobacteriia;o__Flavobacteriales;f__[Weeksellaceae];Other	0.00347049
33	k__Bacteria;p__Firmicutes;c__Clostridia;o__Clostridiales;f__Veillonellaceae;g__Veillonella	0.00344923
34	k__Bacteria;p__Proteobacteria;c__Alphaproteobacteria;o__Rhizobiales;f__Rhizobiaceae;g__Agrobacterium	0.00331665
35	k__Bacteria;p__Proteobacteria;c__Gammaproteobacteria;o__Oceanospirillales;f__Halomonadaceae;g__Halomonas	0.00319717
36	k__Bacteria;p__Firmicutes;c__Clostridia;o__Clostridiales;f__[Tissierellaceae];g__Finegoldia	0.0030992
37	k__Bacteria;p__Proteobacteria;c__Alphaproteobacteria;o__BD7-3;f__;g__	0.00302648
