# Supplementary material for: The Influence of Age and Gender on Skin-Associated Microbial Communities in Urban and Rural Human Populations
Source: PLoS One. 2015 Oct 28;10(10):e0141842. doi: 10.1371/journal.pone.0141842 (PMC4624872; doi:10.1371/journal.pone.0141842)
Supplement: S3 Table — The table matched to Fig 4. (XLSX) [file pone.0141842.s006.xlsx]

## Sheet: Sheet1
	Propionibacterium (gen, Act)	Corynebacterium (gen, Act)	Staphylococcus (gen, Fir)	Enhydrobacter (gen, Pro)	Acinetobacter (gen, Pro)	Paracoccus (gen, Pro)	Sphingomonas (gen, Pro)	Streptococcus (gen, Fir)	Gemellales (ord, Fir)	Bacilli (cla, Fir)	Pelomonas (gen, Pro)	Streptophyta (ord, Cya)	Sphingomonadaceae (fam, Pro)	Caulobacteraceae (fam, Pro)	Chryseobacterium (gen, Bac)	Comamonadaceae (fam, Pro)	Enterobacteriaceae (fam, Pro)	Trabulsiella (gen, Pro)	Pseudomonas (gen, Pro)	Deinococcus (gen, [Thermi])
F.A.U.Vf	0.112857	0.0692857	0.0428571	0.0128571	0.0842857	0.0628571	0.0121429	0.05	0.00714286	0.0114286	0.00785714	0.0228571	0.0307143	0.01	0.0121429	0.00714286	0.0107143	0.0185714	0.00785714	0.0142857
F.A.R.Vf	0.0978571	0.0435714	0.0128571	0.0385714	0.117857	0.0314286	0.0171429	0.0307143	0.00928571	0.00714286	0.0271429	0.0314286	0.035	0.0185714	0.0164286	0.0364286	0.00785714	0.00928571	0.0371429	0.0114286
M.A.U.Vf	0.137143	0.114286	0.0471429	0.0335714	0.01	0.0328571	0.0314286	0.0342857	0.0114286	0.0107143	0.0328571	0.01	0.00785714	0.00571429	0.00428571	0.0121429	0.0185714	0.0214286	0.00928571	0.00785714
M.A.R.Vf	0.135714	0.106429	0.0185714	0.045	0.04	0.0228571	0.0214286	0.0507143	0.005	0.0192857	0.0342857	0.0185714	0.0292857	0.0171429	0.00571429	0.0121429	0.00785714	0.00571429	0.0107143	0.00571429
F.O.U.Vf	0.0335714	0.0214286	0.0221429	0.0714286	0.0514286	0.100714	0.0442857	0.0142857	0.00357143	0.00428571	0.0457143	0.0157143	0.0221429	0.00785714	0.0142857	0.04	0.00714286	0.0207143	0.00857143	0.0378571
F.O.R.Vf	0.0128571	0.0321429	0.0107143	0.0328571	0.0764286	0.0578571	0.0214286	0.0171429	0.0257143	0.0221429	0.0321429	0.0714286	0.0185714	0.0142857	0.0178571	0.0107143	0.0171429	0.00214286	0.0471429	0.0164286
M.O.U.Vf	0.0678571	0.0507143	0.0142857	0.0942857	0.0471429	0.0428571	0.0671429	0.0185714	0.00428571	0.00857143	0.0228571	0.0135714	0.0292857	0.0114286	0.035	0.0371429	0.0107143	0.0107143	0.00357143	0.015
M.O.R.Vf	0.0728571	0.191429	0.0192857	0.0892857	0.0407143	0.0414286	0.0714286	0.0121429	0.01	0.0242857	0.0271429	0.0157143	0.0307143	0.01	0.0207143	0.0185714	0.0114286	0.00571429	0.00928571	0.0328571
F.T.U.Vf	0.170714	0.0442857	0.0192857	0.0585714	0.0478571	0.03	0.0885714	0.05	0.00785714	0.00928571	0.0207143	0.00357143	0.0192857	0.0207143	0.00714286	0.0178571	0.0257143	0.0278571	0.0121429	0.00428571
F.T.R.Vf	0.125	0.0335714	0.0185714	0.0564286	0.0471429	0.0721429	0.0921429	0.0407143	0.00928571	0.00785714	0.0114286	0.00571429	0.0135714	0.0307143	0.0128571	0.0121429	0.00214286	0.00285714	0.0135714	0.02
M.T.U.Vf	0.172857	0.115	0.0285714	0.0628571	0.0421429	0.045	0.0492857	0.0428571	0.00785714	0.0278571	0.0307143	0.00428571	0.00428571	0.0428571	0.00214286	0.00428571	0.0242857	0.00214286	0.0171429	0.0235714
M.T.R.Vf	0.0778571	0.110714	0.03	0.035	0.0514286	0.0414286	0.0928571	0.055	0.015	0.0128571	0.0535714	0.0235714	0.00214286	0.0135714	0.00428571	0.00928571	0.00714286	0.00857143	0.0164286	0.00714286
F.A.U.Hb	0.112857	0.045	0.0542857	0.0314286	0.0335714	0.0557143	0.0121429	0.0371429	0.00857143	0.0157143	0.00571429	0.0121429	0.0214286	0.01	0.0121429	0.0178571	0.02	0.045	0.01	0.0107143
F.A.R.Hb	0.0757143	0.0421429	0.0307143	0.0571429	0.0864286	0.0314286	0.03	0.0585714	0.0271429	0.0185714	0.0221429	0.0607143	0.0285714	0.0192857	0.0342857	0.0128571	0.00928571	0.005	0.0214286	0.00142857
M.A.U.Hb	0.260714	0.0578571	0.0742857	0.0335714	0.0192857	0.0485714	0.01	0.0142857	0.00785714	0.00785714	0.0164286	0.00928571	0.00642857	0.00285714	0.00642857	0.00142857	0.0371429	0.0492857	0.01	0.0121429
M.A.R.Hb	0.169286	0.0707143	0.0221429	0.06	0.055	0.035	0.0214286	0.0292857	0.005	0.0128571	0.0321429	0.015	0.0464286	0.0164286	0.0107143	0.00785714	0.0121429	0.00785714	0.0271429	0.00428571
F.O.U.Hb	0.035	0.0214286	0.0114286	0.0414286	0.07	0.113571	0.0407143	0.0107143	0.005	0.00857143	0.0378571	0.0242857	0.0114286	0.00714286	0.0364286	0.0264286	0.0142857	0.0142857	0.00928571	0.0385714
F.O.R.Hb	0.0128571	0.0214286	0.00357143	0.055	0.065	0.0778571	0.0278571	0.0114286	0.00214286	0.00428571	0.0364286	0.0171429	0.0207143	0.015	0.0185714	0.0114286	0.01	0.000714286	0.045	0.0185714
M.O.U.Hb	0.0678571	0.0614286	0.0135714	0.0971429	0.07	0.0464286	0.0707143	0.0228571	0.0128571	0.00571429	0.0178571	0.00642857	0.0171429	0.00785714	0.0378571	0.0321429	0.0114286	0.01	0.00928571	0.0214286
M.O.R.Hb	0.112857	0.152143	0.0314286	0.0664286	0.0171429	0.0321429	0.0507143	0.0242857	0.0121429	0.0592857	0.00928571	0.0128571	0.0592857	0.0128571	0.0228571	0.0192857	0.00714286	0.00214286	0.00428571	0.0392857
F.T.U.Hb	0.159286	0.0342857	0.0164286	0.0442857	0.0585714	0.0371429	0.0821429	0.0571429	0.00428571	0.0128571	0.035	0.00357143	0.00571429	0.02	0.00214286	0.0128571	0.04	0.0564286	0.0107143	0.00928571
F.T.R.Hb	0.132857	0.0314286	0.0214286	0.0271429	0.0571429	0.0571429	0.0771429	0.0807143	0.00857143	0.005	0.0278571	0.00642857	0.015	0.0107143	0.005	0.0107143	0.005	0.00142857	0.00857143	0.015
M.T.U.Hb	0.167143	0.0764286	0.03	0.0564286	0.0364286	0.0392857	0.03	0.0914286	0.00785714	0.0164286	0.02	0.0421429	0.00428571	0.0371429	0.00428571	0.00214286	0.0271429	0.00214286	0.00571429	0.02
M.T.R.Hb	0.108571	0.0707143	0.0757143	0.0385714	0.075	0.0478571	0.0607143	0.0442857	0.00571429	0.0128571	0.0171429	0.025	0.0121429	0.0421429	0.0214286	0.0171429	0.0157143	0.0171429	0.0157143	0.00142857
F.A.U.Af	0.0564286	0.0457143	0.0242857	0.0178571	0.0314286	0.0414286	0.0185714	0.0135714	0.149286	0.06	0.0228571	0.0178571	0.0164286	0.00357143	0.00571429	0.00714286	0.0157143	0.0271429	0.0107143	0.0107143
F.A.R.Af	0.075	0.0771429	0.0292857	0.0342857	0.0628571	0.0228571	0.0407143	0.0421429	0.0364286	0.0178571	0.02	0.0285714	0.035	0.0142857	0.0107143	0.0242857	0.0107143	0.00714286	0.025	0.00642857
M.A.U.Af	0.155714	0.0935714	0.0271429	0.015	0.0185714	0.0364286	0.0221429	0.0371429	0.0121429	0.0114286	0.0221429	0.0128571	0.015	0.00142857	0.00571429	0.00642857	0.00857143	0.0164286	0.00714286	0.00785714
M.A.R.Af	0.157143	0.100714	0.0364286	0.0221429	0.0514286	0.0264286	0.0307143	0.0257143	0.0128571	0.015	0.0364286	0.0185714	0.03	0.0264286	0.01	0.00428571	0.0278571	0.0142857	0.0114286	0.00714286
F.O.U.Af	0.0257143	0.0185714	0.0185714	0.0614286	0.0535714	0.075	0.0435714	0.00714286	0.0357143	0.005	0.0307143	0.0785714	0.0292857	0.00642857	0.0171429	0.0342857	0.0107143	0.0107143	0.00571429	0.0278571
F.O.R.Af	0.02	0.0264286	0.0578571	0.0364286	0.0507143	0.045	0.0292857	0.0178571	0.127143	0.1	0.0478571	0.0164286	0.0278571	0.0121429	0.00928571	0.00428571	0.00785714	0.00142857	0.0114286	0.0164286
M.O.U.Af	0.0364286	0.0557143	0.0192857	0.0692857	0.0592857	0.0357143	0.065	0.0314286	0.075	0.0364286	0.0164286	0.000714286	0.04	0.005	0.0342857	0.0371429	0.0121429	0.015	0.00571429	0.00785714
M.O.R.Af	0.0764286	0.263571	0.0178571	0.0728571	0.0228571	0.0292857	0.0292857	0.00714286	0.0428571	0.045	0.00642857	0.0428571	0.0464286	0.00642857	0.0142857	0.0107143	0.00142857	0.00214286	0.00857143	0.02
F.T.U.Af	0.170714	0.0478571	0.0414286	0.0628571	0.0735714	0.0364286	0.113571	0.0342857	0.0107143	0.0164286	0.0492857	0.00428571	0.0142857	0.0221429	0.00214286	0.00785714	0.0157143	0.0178571	0.01	0.00428571
F.T.R.Af	0.0571429	0.0428571	0.0414286	0.0278571	0.0314286	0.0585714	0.0507143	0.015	0.252857	0.0414286	0.0171429	0.00714286	0.00928571	0.0378571	0.00642857	0.00428571	0.00285714	0.00428571	0.00785714	0.00857143
M.T.U.Af	0.104286	0.0885714	0.0364286	0.06	0.0314286	0.0364286	0.0414286	0.101429	0.0157143	0.0585714	0.0271429	0.00571429	0.00214286	0.0257143	0.00285714	0.00142857	0.0264286	0.0178571	0.00714286	0.0271429
M.T.R.Af	0.122143	0.134286	0.0385714	0.0278571	0.0392857	0.0407143	0.0385714	0.0314286	0.0221429	0.0307143	0.0257143	0.00642857	0.00214286	0.015	0.0164286	0.01	0.00928571	0.00928571	0.0257143	0.00285714
F.A.U.Is	0.122857	0.0335714	0.0914286	0.0292857	0.0392857	0.07	0.0135714	0.0178571	0.0478571	0.0135714	0.0114286	0.0428571	0.0178571	0.00714286	0.00642857	0.00785714	0.0121429	0.0307143	0.00857143	0.015
F.A.R.Is	0.0321429	0.0385714	0.22	0.0207143	0.075	0.02	0.01	0.0271429	0.0292857	0.0528571	0.00857143	0.055	0.00928571	0.00928571	0.0378571	0.0142857	0.00357143	0.00285714	0.02	0.00142857
M.A.U.Is	0.150714	0.108571	0.133571	0.0171429	0.0178571	0.0335714	0.0157143	0.0178571	0.0221429	0.0292857	0.0135714	0.0164286	0.0192857	0.00714286	0.00928571	0.01	0.0121429	0.015	0.00428571	0.0142857
M.A.R.Is	0.100714	0.104286	0.104286	0.03	0.0435714	0.0164286	0.01	0.015	0.00428571	0.0435714	0.0335714	0.0828571	0.0242857	0.00857143	0.00857143	0.01	0.00785714	0.00928571	0.0185714	0.00785714
F.O.U.Is	0.0157143	0.0435714	0.115	0.035	0.113571	0.0764286	0.0285714	0.00357143	0.04	0.0114286	0.0228571	0.0435714	0.01	0.00142857	0.0671429	0.0242857	0.00214286	0.00714286	0.0107143	0.0142857
F.O.R.Is	0.00285714	0.0471429	0.108571	0.0492857	0.0621429	0.0778571	0.0114286	0.00142857	0.0878571	0.0435714	0.01	0.0171429	0.005	0.00714286	0.0321429	0.00142857	0.0114286	0.00214286	0.0178571	0.00714286
M.O.U.Is	0.05	0.0764286	0.192143	0.0671429	0.0735714	0.025	0.025	0.0114286	0.0435714	0.025	0.00928571	0.00714286	0.0307143	0.00785714	0.0592857	0.0421429	0.0121429	0.00642857	0.00357143	0.01
M.O.R.Is	0.0214286	0.055	0.110714	0.0692857	0.0128571	0.0514286	0.0171429	0.00714286	0.0957143	0.147857	0.0135714	0.065	0.0235714	0.00928571	0.00928571	0.015	0.0242857	0.0214286	0.005	0.0192857
F.T.U.Is	0.108571	0.0378571	0.0407143	0.0414286	0.112143	0.0357143	0.0828571	0.0314286	0.0185714	0.0142857	0.0192857	0.00928571	0.0221429	0.015	0.00285714	0.00857143	0.0178571	0.0157143	0.0492857	0.00285714
F.T.R.Is	0.0528571	0.0621429	0.102143	0.0242857	0.0678571	0.0478571	0.0835714	0.0321429	0.03	0.0457143	0.0228571	0.065	0.00571429	0.01	0.015	0.0135714	0.005	0.00142857	0.02	0.00357143
M.T.U.Is	0.0828571	0.0707143	0.0257143	0.0728571	0.0321429	0.0835714	0.0414286	0.0685714	0.00785714	0.0392857	0.02	0.035	0.005	0.05	0.00571429	0.00357143	0.0314286	0.0207143	0.015	0.0521429
M.T.R.Is	0.105	0.0928571	0.0278571	0.0121429	0.0307143	0.0378571	0.0357143	0.0528571	0.0214286	0.0535714	0.0107143	0.125714	0.005	0.00357143	0.01	0.0107143	0.00428571	0.00857143	0.0128571	0.00642857
F.A.U.Gb	0.485	0.0271429	0.0435714	0.0792857	0.02	0.04	0.0192857	0.00857143	0.00428571	0.00357143	0.0114286	0.00214286	0.00714286	0.00714286	1e-10	0.00214286	0.0135714	0.0192857	0.00285714	0.005
F.A.R.Gb	0.320714	0.0542857	0.0392857	0.02	0.0235714	0.0207143	0.00857143	0.0485714	0.0107143	0.01	0.025	0.0107143	0.0214286	0.00142857	0.0157143	0.0257143	0.00285714	0.00357143	0.00571429	0.000714286
M.A.U.Gb	0.435714	0.0628571	0.107857	0.0157143	0.005	0.0135714	0.015	0.0121429	0.00571429	0.015	0.0164286	0.00428571	0.00928571	0.00285714	0.00714286	0.00357143	0.00785714	0.00785714	0.00857143	0.00642857
M.A.R.Gb	0.762143	0.0478571	0.0321429	0.01	0.00785714	0.0114286	0.00571429	0.00571429	0.005	0.0107143	0.00857143	0.00357143	0.00785714	0.00571429	0.00214286	0.000714286	0.00142857	1e-10	0.00142857	1e-10
F.O.U.Gb	0.138571	0.02	0.0314286	0.07	0.0285714	0.0964286	0.0292857	0.00642857	0.00642857	0.00428571	0.0242857	0.015	0.01	0.005	0.01	0.035	0.00642857	0.00642857	0.00642857	0.0142857
F.O.R.Gb	0.025	0.0428571	0.0285714	0.0592857	0.0521429	0.0692857	0.03	0.0407143	0.0135714	0.0135714	0.0371429	0.0392857	0.00714286	0.04	0.0214286	0.00714286	0.00714286	0.000714286	0.0192857	0.0178571
M.O.U.Gb	0.597857	0.0814286	0.0592857	0.0292857	0.015	0.00714286	0.0114286	0.00214286	0.00428571	0.00857143	0.00357143	0.000714286	0.00928571	0.00285714	0.0128571	0.0207143	0.00285714	0.00142857	1e-10	0.00428571
M.O.R.Gb	0.605714	0.0835714	0.0635714	0.0264286	0.0164286	0.00642857	0.0242857	0.00142857	0.000714286	0.00571429	0.005	0.00857143	0.00785714	0.015	0.00785714	0.005	0.00142857	0.00142857	0.00357143	0.00357143
F.T.U.Gb	0.582857	0.025	0.0428571	0.0157143	0.0378571	0.0142857	0.0571429	0.0214286	0.00714286	0.00642857	0.0142857	0.00428571	0.00357143	0.0121429	0.00214286	0.00357143	0.005	0.0142857	0.00714286	0.00142857
F.T.R.Gb	0.304286	0.0514286	0.166429	0.0235714	0.0321429	0.04	0.0478571	0.03	0.005	0.0128571	0.0142857	0.00357143	0.00928571	0.01	0.0128571	0.00785714	0.00571429	0.00142857	0.0114286	0.00714286
M.T.U.Gb	0.307857	0.0964286	0.12	0.0335714	0.0142857	0.0671429	0.0257143	0.0371429	0.00571429	0.0235714	0.015	0.00571429	0.005	0.025	0.005	0.00357143	0.0135714	0.00642857	0.00714286	0.0221429
M.T.R.Gb	0.141429	0.0707143	0.0321429	0.0214286	0.0492857	0.0821429	0.0478571	0.0664286	0.00357143	0.0214286	0.0228571	0.0121429	0.0292857	0.00857143	0.0128571	0.0135714	0.00857143	0.00785714	0.0121429	0.00571429
F.A.U.Ba	0.677857	0.0285714	0.0171429	0.00571429	0.00785714	0.0235714	0.0185714	0.00428571	0.00357143	0.00785714	0.00357143	0.00142857	0.005	0.00428571	0.00214286	1e-10	0.00785714	0.02	0.00357143	0.00214286
F.A.R.Ba	0.867143	0.0214286	0.00285714	0.00357143	0.00428571	0.00357143	0.00142857	0.01	0.00428571	0.00571429	0.0157143	0.000714286	0.00142857	0.00142857	0.00214286	1e-10	0.000714286	0.00285714	0.01	1e-10
M.A.U.Ba	0.507143	0.0435714	0.103571	0.00642857	0.015	0.00357143	0.005	0.005	0.0414286	0.0514286	0.00857143	0.00142857	0.00428571	0.00285714	0.00357143	0.00357143	0.00214286	0.00214286	0.00142857	0.00642857
M.A.R.Ba	0.862857	0.02	0.00214286	0.0164286	0.00285714	0.00285714	0.00285714	0.00285714	0.00285714	0.0135714	0.00785714	0.000714286	0.00214286	0.00357143	0.00214286	0.00357143	1e-10	1e-10	0.00428571	1e-10
F.O.U.Ba	0.352143	0.0357143	0.0135714	0.0657143	0.0214286	0.0292857	0.0607143	0.0164286	0.00214286	0.0121429	0.0528571	0.00214286	0.0164286	0.00714286	0.00428571	0.00928571	0.015	0.0207143	0.00428571	0.00857143
F.O.R.Ba	0.124286	0.144286	0.025	0.108571	0.0435714	0.025	0.0342857	0.0107143	0.120714	0.0257143	0.0714286	0.00785714	0.0135714	0.0135714	0.0171429	0.00714286	0.00571429	1e-10	0.00571429	0.00285714
M.O.U.Ba	0.41	0.0407143	0.0435714	0.0335714	0.025	0.00928571	0.0242857	0.0314286	0.0485714	0.0121429	0.00857143	0.00142857	0.0307143	0.005	0.035	0.0278571	0.0121429	0.0114286	0.005	0.00285714
M.O.R.Ba	0.438571	0.250714	0.00785714	0.179286	0.01	0.0121429	0.0221429	0.00142857	0.00285714	0.00785714	0.00357143	0.000714286	0.00928571	0.00571429	0.00142857	0.00214286	0.00142857	0.000714286	0.00285714	1e-10
F.T.U.Ba	0.541429	0.0257143	0.0121429	0.0114286	0.0335714	0.0185714	0.0728571	0.00785714	0.0107143	0.105	0.0142857	1e-10	0.00357143	0.005	1e-10	0.00214286	0.01	0.00785714	0.00857143	0.000714286
F.T.R.Ba	0.577143	0.0221429	0.0407143	0.0328571	0.015	0.0478571	0.0478571	0.00357143	0.00785714	0.005	0.005	0.00285714	1e-10	0.015	0.00357143	0.01	0.005	0.00428571	0.00571429	0.000714286
M.T.U.Ba	0.529286	0.045	0.0292857	0.0278571	0.0285714	0.0214286	0.0328571	0.0185714	0.00285714	0.0107143	0.0107143	0.00285714	0.00214286	0.0335714	0.00357143	0.005	0.0321429	0.00928571	0.00857143	0.00428571
M.T.R.Ba	0.285714	0.0821429	0.0328571	0.0271429	0.0421429	0.03	0.112143	0.0107143	0.00428571	0.0114286	0.0307143	0.0521429	0.00214286	0.0178571	0.00357143	0.005	0.0171429	0.0292857	0.00428571	0.000714286
F.A.U.Na	0.269286	0.367857	0.182857	0.00428571	0.00642857	0.00642857	0.00571429	0.00571429	0.00357143	0.00214286	0.000714286	0.00285714	0.000714286	1e-10	0.000714286	0.00214286	0.00857143	0.00785714	0.00142857	0.000714286
F.A.R.Na	0.128571	0.433571	0.14	0.00642857	0.00285714	0.00214286	0.00142857	0.0114286	0.00714286	0.00785714	0.00785714	0.00214286	0.00357143	1e-10	0.00428571	0.00357143	0.00428571	0.00142857	0.00428571	1e-10
M.A.U.Na	0.0971429	0.426429	0.168571	0.005	0.00428571	0.00142857	0.00642857	0.03	0.005	0.00142857	0.0128571	0.000714286	0.00428571	0.00142857	0.00142857	0.00214286	0.00285714	0.00357143	0.00214286	0.00214286
M.A.R.Na	0.218571	0.495714	0.0778571	0.00285714	0.005	0.00214286	0.00142857	0.01	0.00642857	0.00857143	0.00642857	0.00142857	0.00428571	0.00142857	0.00142857	0.00214286	0.000714286	0.00214286	0.005	0.00214286
F.O.U.Na	0.0535714	0.248571	0.235714	0.0328571	0.0192857	0.0271429	0.0285714	0.00714286	0.005	0.00214286	0.01	0.00642857	0.00571429	0.00357143	0.005	0.00714286	0.00642857	0.0107143	0.00142857	0.025
F.O.R.Na	0.01	0.326429	0.305714	0.00571429	0.0114286	0.00714286	0.00571429	0.00571429	0.000714286	0.00285714	0.025	0.00928571	1e-10	1e-10	0.00285714	0.00214286	0.00428571	0.000714286	0.00285714	1e-10
M.O.U.Na	0.0992857	0.243571	0.100714	0.0485714	0.00714286	0.00714286	0.02	0.0257143	0.00357143	0.00357143	0.005	0.00357143	0.00785714	0.00285714	0.0171429	0.01	0.0157143	0.00285714	1e-10	0.00285714
M.O.R.Na	0.0828571	0.561429	0.0771429	0.0142857	0.0242857	0.015	0.0142857	0.00785714	0.00357143	0.00928571	0.00285714	0.00428571	0.00714286	0.00214286	1e-10	0.00642857	0.005	0.00357143	0.000714286	0.00785714
F.T.U.Na	0.129286	0.356429	0.152857	0.00857143	0.00642857	0.00428571	0.0107143	0.0678571	0.00285714	0.00928571	0.00857143	1e-10	0.000714286	0.00285714	0.000714286	0.00214286	0.00357143	0.00571429	0.000714286	1e-10
F.T.R.Na	0.101429	0.283571	0.261429	0.00571429	0.0107143	0.0221429	0.0535714	0.0171429	0.005	0.0128571	0.00857143	0.00285714	0.00357143	0.00285714	0.00357143	0.00571429	0.0107143	0.00214286	0.00357143	0.000714286
M.T.U.Na	0.0985714	0.253571	0.112143	0.00714286	0.00571429	0.00642857	0.0192857	0.0607143	0.00142857	0.00928571	0.00714286	0.000714286	0.000714286	0.0107143	0.000714286	0.00214286	0.00785714	0.00357143	0.000714286	0.00357143
M.T.R.Na	0.210714	0.244286	0.405714	0.00285714	0.00642857	0.005	0.01	0.00428571	0.00285714	0.0114286	0.00214286	0.00142857	1e-10	1e-10	1e-10	0.000714286	0.0107143	0.0207143	0.00142857	1e-10
