# Supplementary material for: The Influence of Age and Gender on Skin-Associated Microbial Communities in Urban and Rural Human Populations
Source: PLoS One. 2015 Oct 28;10(10):e0141842. doi: 10.1371/journal.pone.0141842 (PMC4624872; doi:10.1371/journal.pone.0141842)
Supplement: S4 Table — (XLSX) [file pone.0141842.s007.xlsx]

## Sheet: Diversity indices
	Chao1			PD			Shannon
	mean	sd		mean	sd		mean	sd
Site
Vf	236.123	81.4665		13.2831	2.72564		5.53057	0.783711
Hb	235.178	75.0994		13.0482	2.65916		5.48181	0.794455
Af	217.675	89.3064		12.3764	3.54132		5.27087	1.13736
Is	210.638	83.8658		11.7279	3.39341		5.05113	0.993898
Gb	169.744	84.4203		10.0474	3.64194		4.35693	1.32336
Ba	124.585	79.2192		7.88792	3.67791		3.52785	1.42512
Na	115.322	52.8131		7.60575	2.44099		4.02874	0.85858
Age
A	206.721	105.024		11.3593	4.53449		4.75594	1.44849
O	174.071	81.3354		10.6248	3.45753		4.73255	1.13221
T	176.569	81.4008		10.4518	3.37837		4.73952	1.26246
Residence
U	190.368	88.9085		11.1178	3.86893		4.77039	1.27418
R	182.407	94.7383		10.5164	3.85972		4.71314	1.31589
Gender
F	189.182	92.5157		10.8893	3.84283		4.76276	1.30764
M	183.596	90.8997		10.7661	3.91325		4.72066	1.2788
Replication
P1	187.293	92.3278		10.8304	3.94987		4.70595	1.34115
P2	189.06	92.9285		10.9358	3.80645		4.76291	1.22981
P3	183.501	90.1094		10.7341	3.86586		4.76141	1.30682
AgeSite
A.Vf	267.836	76.1638		14.2928	2.83724		5.71798	0.751753
O.Vf	215.358	73.5629		13.0242	2.44901		5.41481	0.745743
T.Vf	219.814	83.3304		12.3749	2.45798		5.42748	0.814116
A.Hb	277.529	70.1711		14.0854	2.91805		5.57971	0.945772
O.Hb	217.923	72.9892		12.852	2.36919		5.48281	0.673799
T.Hb	204.529	59.1295		12.0711	2.16468		5.37007	0.697945
A.Af	259.948	97.2787		13.9951	3.76642		5.63045	1.13148
O.Af	196.812	75.1035		11.5137	3.36442		4.99937	1.12071
T.Af	191.145	74.1968		11.4254	2.703		5.14077	1.05312
A.Is	239.527	91.0339		12.5986	3.89278		5.10283	1.11446
O.Is	182.597	79.4869		10.5463	3.11653		4.81308	0.953618
T.Is	206.035	67.1856		11.9364	2.60489		5.23682	0.823125
A.Gb	173.58	91.8093		9.92728	4.13651		4.1939	1.46726
O.Gb	164.409	86.7193		10.1992	3.45893		4.41218	1.22232
T.Gb	170.651	73.3872		10.0331	3.2325		4.47453	1.23608
A.Ba	111.971	79.1605		7.11876	3.81227		3.02512	1.28791
O.Ba	132.837	64.3104		8.59524	3.35228		4.01192	1.24541
T.Ba	130.553	89.3932		8.06334	3.66424		3.62242	1.54188
A.Na	114.946	53.8344		7.42403	2.52725		4.02497	0.750129
O.Na	112.134	46.6522		7.84528	2.10647		4.03711	0.759253
T.Na	118.964	57.1877		7.55838	2.63539		4.02431	1.04324
ResidenceSite
U.Vf	238.478	80.6676		13.3755	2.76552		5.48418	0.738783
R.Vf	233.449	82.282		13.1783	2.67581		5.58321	0.828621
U.Hb	239.473	64.8267		13.3009	2.63339		5.44213	0.859729
R.Hb	230.652	84.3487		12.782	2.66021		5.52362	0.71692
U.Af	216.863	82.4066		12.7839	3.49299		5.31015	1.05212
R.Af	218.583	96.4391		11.9201	3.53941		5.22689	1.22428
U.Is	217.566	78.9231		12.2403	3.30756		5.16306	0.900073
R.Is	202.973	88.3845		11.1609	3.39702		4.92729	1.07482
U.Gb	163.507	78.2945		9.72662	3.48178		4.15514	1.28799
R.Gb	176.719	90.2735		10.4062	3.78099		4.58259	1.32594
U.Ba	137.863	88.5317		8.53039	3.92075		3.67272	1.57123
R.Ba	110.319	64.8402		7.19762	3.2595		3.3722	1.23036
U.Na	122.437	58.3066		8.02895	2.72488		4.20363	0.863239
R.Na	107.289	44.4785		7.12794	1.96778		3.83128	0.80906
GenderSite
F.Vf	234.195	79.2407		13.169	2.74137		5.48406	0.892326
M.Vf	238.405	83.9682		13.4182	2.70067		5.58564	0.626966
F.Hb	241.809	77.893		13.4087	2.63728		5.58692	0.772381
M.Hb	227.579	71.0067		12.635	2.62379		5.36135	0.802263
F.Af	217.907	101.672		12.0215	3.65831		5.12864	1.29802
M.Af	217.403	72.2517		12.7903	3.35262		5.43681	0.886551
F.Is	204.059	77.3347		11.4884	3.30133		5.06425	0.976274
M.Is	218.217	90.2173		12.0038	3.47609		5.03602	1.01361
F.Gb	190.109	86.0773		10.9526	3.55329		4.6301	1.32995
M.Gb	147.429	76.582		9.05564	3.47582		4.05761	1.2493
F.Ba	128.691	77.4945		8.03916	3.62311		3.56914	1.45187
M.Ba	119.893	80.8907		7.71508	3.73206		3.48067	1.39241
F.Na	110.659	46.7446		7.29816	2.13984		3.91295	0.698538
M.Na	120.805	58.6855		7.96741	2.70896		4.16489	0.997938
AgeResidence
A.U	203.009	100.386		11.7417	4.64851		4.70608	1.47693
A.R	210.299	109.189		10.9907	4.39041		4.80399	1.41888
O.U	182.234	72.2877		11.2179	3.18123		4.86827	1.02513
O.R	165.794	88.8183		10.0234	3.61884		4.59493	1.21594
T.U	185.48	88.9888		10.4527	3.47503		4.7475	1.25542
T.R	164.073	67.4219		10.4505	3.23798		4.72833	1.27218
GenderAge
F.A	206.053	103.601		11.2665	4.33402		4.74385	1.4477
M.A	207.376	106.396		11.4502	4.7209		4.76778	1.44916
F.O	198.034	83.917		11.4492	3.41377		4.9481	1.09559
M.O	146.412	68.5218		9.67327	3.25757		4.48375	1.12274
F.T	165.212	83.4517		10.0254	3.55349		4.61268	1.32399
M.T	192.199	75.7556		11.0387	3.02456		4.9141	1.14985
GenderResidence
F.U	183.32	90.4464		10.9048	3.96794		4.66667	1.33832
M.U	197.862	86.6165		11.3442	3.74753		4.88068	1.19238
F.R	195.174	94.2078		10.8735	3.71051		4.86098	1.26801
M.R	166.347	92.9433		10.0671	3.99448		4.52719	1.35098
AgeResidenceSite
A.U.Vf	245.358	83.2921		13.7868	3.41785		5.42949	0.826545
A.R.Vf	289.065	61.6405		14.7707	2.03709		5.99044	0.548459
O.U.Vf	230.441	63.4957		14.0101	2.08728		5.60105	0.636226
O.R.Vf	199.755	79.75		12.0043	2.37685		5.22213	0.799809
T.U.Vf	238.673	89.572		12.4829	2.309		5.43968	0.71979
T.R.Vf	190.74	62.3422		12.2083	2.66284		5.40868	0.940883
A.U.Hb	269.753	68.3264		14.0629	3.16714		5.4199	1.0826
A.R.Hb	284.657	71.0771		14.106	2.66921		5.72619	0.771504
O.U.Hb	228.608	52.2458		13.7546	1.86939		5.588	0.71503
O.R.Hb	207.583	87.3157		11.9785	2.47221		5.38102	0.614427
T.U.Hb	220.237	60.7444		12.1934	2.23912		5.33807	0.70482
T.R.Hb	183.383	49.5616		11.9066	2.04874		5.41316	0.686228
A.U.Af	240.035	94.5767		14.2718	4.41686		5.44213	1.35336
A.R.Af	279.862	95.8563		13.7183	2.95128		5.81877	0.811166
O.U.Af	204.347	70.3979		12.1164	3.12636		5.08612	1.08019
O.R.Af	189.035	78.9189		10.8915	3.48602		4.90983	1.15423
T.U.Af	205.461	74.4083		11.9306	1.99421		5.38098	0.531706
T.R.Af	171.322	69.1732		10.7258	3.32764		4.80817	1.43621
A.U.Is	238.111	87.6511		13.3572	3.80138		5.16148	1.02024
A.R.Is	240.943	94.2742		11.8399	3.83482		5.04418	1.19845
O.U.Is	185.833	64.9255		11.021	2.8193		5.00461	0.779588
O.R.Is	179.362	91.6519		10.0716	3.3206		4.62155	1.06661
T.U.Is	225.228	72.034		12.2072	2.74196		5.30549	0.846555
T.R.Is	179.459	48.6103		11.5615	2.35129		5.14172	0.77961
A.U.Gb	177.398	84.525		10.4374	3.98135		4.18783	1.49186
A.R.Gb	169.871	98.2284		9.43171	4.22326		4.19979	1.44295
O.U.Gb	156.559	69.7165		9.61775	2.73172		4.1617	1.00183
O.R.Gb	172.521	100.694		10.7999	3.98823		4.671	1.36711
T.U.Gb	156.919	77.491		9.19348	3.44133		4.12144	1.29752
T.R.Gb	189.777	62.4082		11.2025	2.48164		4.96634	0.946323
A.U.Ba	130.861	96.4088		8.45149	4.78502		3.28605	1.716
A.R.Ba	94.1309	52.4506		5.86007	1.83663		2.77868	0.564949
O.U.Ba	150.734	55.3918		9.68299	2.52382		4.27194	1.08238
O.R.Ba	114.94	67.5485		7.5075	3.70668		3.75191	1.33991
T.U.Ba	133.86	100.852		7.66835	3.73251		3.54219	1.62409
T.R.Ba	126.182	71.2532		8.58529	3.5044		3.72845	1.41906
A.U.Na	118.359	63.4383		7.72293	3.08885		3.98823	0.907421
A.R.Na	111.631	42.2107		7.13368	1.77538		4.06066	0.553929
O.U.Na	124.075	51.641		8.59173	2.12816		4.4102	0.596318
O.R.Na	99.821	37.0418		7.07551	1.78196		3.65236	0.716001
T.U.Na	124.664	58.7788		7.81402	2.76432		4.21698	0.966832
T.R.Na	110.634	53.702		7.18474	2.38591		3.74271	1.08595
GenderAgeSite
F.A.Vf	264.079	75.9309		13.8225	2.92792		5.55495	0.937501
M.A.Vf	271.384	76.2133		14.7369	2.67397		5.87195	0.469021
F.O.Vf	237.259	67.5847		13.6814	2.08532		5.52785	0.740836
M.O.Vf	187.561	71.4214		12.1901	2.61662		5.27133	0.727041
F.T.Vf	203.163	80.7336		12.082	2.75561		5.37696	0.962803
M.T.Vf	243.792	81.1371		12.7966	1.87238		5.50023	0.522839
F.A.Hb	282.372	68.296		14.4448	2.81638		5.76479	0.868586
M.A.Hb	272.544	71.7096		13.7155	2.97412		5.38918	0.983405
F.O.Hb	239.119	81.6441		13.3131	2.33353		5.51397	0.698944
M.O.Hb	192.942	50.9566		12.3086	2.29454		5.44608	0.64096
F.T.Hb	202.666	60.8091		12.435	2.31369		5.47462	0.69899
M.T.Hb	206.875	56.8571		11.6129	1.86245		5.23843	0.67394
F.A.Af	254.891	119.696		13.3171	4.01909		5.41616	1.39638
M.A.Af	265.006	67.4393		14.673	3.36147		5.84474	0.720268
F.O.Af	214.978	77.737		12.0223	3.39393		5.08736	1.19893
M.O.Af	175.515	65.7888		10.9174	3.22903		4.89622	1.0117
F.T.Af	184.717	89.857		10.7613	3.03829		4.88809	1.2333
M.T.Af	200.044	42.562		12.3449	1.78455		5.49064	0.572538
F.A.Is	215.69	74.5678		11.793	3.64112		5.03999	1.02531
M.A.Is	263.363	99.3864		13.4041	3.96887		5.16567	1.19369
F.O.Is	200.721	86.4778		11.0825	3.23494		4.96522	0.99479
M.O.Is	160.723	63.5842		9.89917	2.83536		4.62946	0.866554
F.T.Is	195.434	68.4874		11.5809	2.93899		5.18821	0.888755
M.T.Is	219.776	62.8527		12.3974	2.00203		5.29982	0.724473
F.A.Gb	198.208	92.3866		11.1195	3.88919		4.54646	1.4763
M.A.Gb	151.004	85.2399		8.83438	4.05373		3.87071	1.38206
F.O.Gb	225.25	76.323		12.84	2.46837		5.25241	0.947776
M.O.Gb	101.54	38.6561		7.47034	1.83809		3.54394	0.791426
F.T.Gb	155.325	73.9506		9.31109	3.18651		4.20621	1.2727
M.T.Gb	191.998	66.9862		11.0387	3.02044		4.84827	1.07702
F.A.Ba	118.768	73.7577		7.38667	3.5647		2.96568	1.21515
M.A.Ba	105.552	83.4376		6.86574	4.01578		3.08126	1.35065
F.O.Ba	161.575	56.3885		9.96892	3.05407		4.55621	1.12796
M.O.Ba	102.117	57.7182		7.12684	3.01771		3.4301	1.09263
F.T.Ba	111.203	86.5623		7.07409	3.50008		3.31065	1.47099
M.T.Ba	159.577	85.6404		9.54722	3.39427		4.09009	1.5275
F.A.Na	106.802	41.0251		6.92082	1.65963		3.87155	0.519277
M.A.Na	123.33	63.3276		7.94205	3.09797		4.1829	0.902877
F.O.Na	111.352	45.6879		7.47622	2.1991		3.79311	0.692634
M.O.Na	113.047	47.7364		8.27586	1.90463		4.32177	0.734041
F.T.Na	113.652	52.2382		7.48667	2.42103		4.06548	0.814714
M.T.Na	126.245	62.6175		7.65663	2.90066		3.96789	1.29024
GenderResidenceSite
F.U.Vf	227.695	81.057		13.1873	2.8741		5.40342	0.879273
M.U.Vf	249.922	78.6517		13.5751	2.63074		5.56989	0.538791
F.R.Vf	240.822	76.7805		13.1503	2.59895		5.56627	0.898016
M.R.Vf	223.554	88.1698		13.2159	2.77517		5.60595	0.7245
F.U.Hb	242.257	72.5611		13.6879	2.9147		5.5415	0.854648
M.U.Hb	236.574	55.49		12.8977	2.23392		5.33863	0.852765
F.R.Hb	241.379	82.694		13.1404	2.30808		5.63059	0.681159
M.R.Hb	217.048	84.4645		12.3274	2.98765		5.38794	0.737877
F.U.Af	203.659	95.3178		11.9486	3.64454		5.02909	1.24359
M.U.Af	230.326	63.9701		13.6356	3.10826		5.59673	0.704359
F.R.Af	231.887	105.691		12.0931	3.67037		5.22631	1.34213
M.R.Af	200.503	78.6864		11.6849	3.33892		5.22769	1.04299
F.U.Is	211.314	74.8334		12.2652	3.42041		5.20735	0.901258
M.U.Is	224.317	82.5844		12.2134	3.18098		5.11524	0.896338
F.R.Is	196.525	79.1486		10.6817	2.96484		4.91564	1.02763
M.R.Is	210.955	98.0426		11.7543	3.78252		4.94171	1.13035
F.U.Gb	163.385	82.4777		9.76667	3.51169		4.06774	1.3337
M.U.Gb	163.634	73.6959		9.68501	3.44993		4.24598	1.23214
F.R.Gb	218.438	80.5785		12.2096	3.14109		5.2262	1.03326
M.R.Gb	128.209	75.4875		8.30919	3.35664		3.8342	1.23257
F.U.Ba	133.562	82.999		8.45725	3.88157		3.57342	1.60314
M.U.Ba	142.611	94.036		8.61114	3.96199		3.78237	1.52775
F.R.Ba	123.629	70.9721		7.60467	3.27731		3.5647	1.2758
M.R.Ba	94.5335	52.5094		6.71483	3.17123		3.14388	1.13254
F.U.Na	108.227	44.9024		7.34949	2.27526		3.93198	0.716976
M.U.Na	138.068	66.7459		8.77636	2.97178		4.50244	0.910473
F.R.Na	113.231	48.4846		7.24388	1.98515		3.89282	0.677909
M.R.Na	99.7522	37.4754		6.98089	1.93557		3.75323	0.943939
GenderAgeResidence
F.A.U	192.936	100.637		11.2984	4.5187		4.50719	1.53871
M.A.U	212.591	99.2026		12.1633	4.73032		4.89526	1.38949
F.A.R	218.33	104.824		11.2367	4.1535		4.96536	1.31907
M.A.R	202.203	112.842		10.7428	4.60366		4.64133	1.49532
F.O.U	193.252	71.8697		11.66	3.25308		4.92265	1.04671
M.O.U	169.233	70.6		10.6962	3.01197		4.80409	0.995259
F.O.R	202.984	94.5334		11.2309	3.55938		4.97444	1.14339
M.O.R	123.817	58.1617		8.66044	3.17401		4.16658	1.15138
F.T.U	166.176	93.1347		9.89605	3.81499		4.58051	1.34643
M.T.U	206.341	79.1529		11.0543	2.94972		4.92797	1.12139
F.T.R	164.152	71.302		10.1675	3.2361		4.64802	1.29798
M.T.R	163.917	59.0466		11.0074	3.16871		4.88636	1.20426
GenderAgeResidenceSite
F.A.U.Vf	238.453	86.969		13.0105	3.2343		5.13538	1.00454
M.A.U.Vf	251.496	79.3792		14.4768	3.4286		5.69093	0.498219
F.A.R.Vf	286.857	55.3588		14.5443	2.4057		5.92791	0.683808
M.A.R.Vf	291.273	67.2664		14.997	1.55228		6.05297	0.355247
F.O.U.Vf	235.146	55.817		14.3883	2.03136		5.63758	0.695697
M.O.U.Vf	224.288	71.8538		13.5155	2.05579		5.5533	0.545137
F.O.R.Vf	239.504	78.1077		12.9303	1.86801		5.41126	0.768992
M.O.R.Vf	150.833	48.3864		10.8646	2.43999		4.98936	0.775236
F.T.U.Vf	211.97	91.8169		12.2616	2.81646		5.41963	0.85045
M.T.U.Vf	266.86	77.7567		12.7166	1.57472		5.46084	0.548325
F.T.R.Vf	193.32	64.7836		11.8814	2.67173		5.32926	1.07255
M.T.R.Vf	184.474	55.4742		13.0023	2.46687		5.60154	0.434632
F.A.U.Hb	280.832	69.361		14.8101	3.27698		5.72357	0.983454
M.A.U.Hb	257.983	65.1783		13.269	2.83818		5.09726	1.08976
F.A.R.Hb	283.826	67.2424		14.0998	2.24415		5.80372	0.74189
M.A.R.Hb	285.488	74.706		14.1123	3.0353		5.64866	0.792475
F.O.U.Hb	232.369	57.946		13.7507	2.29459		5.42568	0.859905
M.O.U.Hb	224.309	44.465		13.7592	1.2129		5.7735	0.431257
F.O.R.Hb	245.472	98.468		12.9013	2.2946		5.59707	0.487983
M.O.R.Hb	161.575	35.3305		10.8581	2.2024		5.11866	0.649056
F.T.U.Hb	212.989	71.2587		12.5065	2.57563		5.46844	0.658841
M.T.U.Hb	227.083	47.7766		11.8976	1.81754		5.21494	0.724415
F.T.R.Hb	192.342	45.8752		12.3636	2.01551		5.4808	0.736903
M.T.R.Hb	166.46	51.7971		11.0433	1.82007		5.28539	0.556527
F.A.U.Af	197.48	111.251		12.0618	4.88755		4.78482	1.63328
M.A.U.Af	280.225	48.7624		16.3591	2.53038		6.06293	0.498552
F.A.R.Af	309.113	100.579		14.5026	2.44012		6.01242	0.734868
M.A.R.Af	248.891	79.6309		12.8878	3.20733		5.61372	0.83734
F.O.U.Af	213.065	75.7995		12.283	3.34877		5.02461	1.26917
M.O.U.Af	194.467	62.2666		11.9275	2.84162		5.15583	0.809007
F.O.R.Af	216.891	79.5813		11.7615	3.41867		5.15011	1.12081
M.O.R.Af	155.209	63.3581		9.83507	3.26831		4.61806	1.12666
F.T.U.Af	200.611	94.8813		11.5258	2.21886		5.26402	0.561646
M.T.U.Af	210.31	44.9856		12.3355	1.64397		5.49794	0.471823
F.T.R.Af	168.824	81.4918		9.99679	3.51712		4.51215	1.56332
M.T.R.Af	176.943	23.7348		12.3662	2.066		5.47423	0.751047
F.A.U.Is	225.135	77.6933		13.1837	3.64187		5.20019	1.01762
M.A.U.Is	251.086	94.8286		13.5308	3.94684		5.12277	1.02139
F.A.R.Is	206.245	70.0432		10.4024	3.0634		4.8798	1.00779
M.A.R.Is	275.64	102.281		13.2775	3.98675		5.20856	1.34272
F.O.U.Is	197.935	66.8824		11.5665	3.1139		5.15838	0.6464
M.O.U.Is	170.273	58.7646		10.3195	2.1969		4.8069	0.884566
F.O.R.Is	203.672	103.167		10.5699	3.28142		4.7607	1.23032
M.O.R.Is	151.81	66.5488		9.50687	3.27401		4.46384	0.815266
F.T.U.Is	210.872	76.9439		12.0453	3.27992		5.26348	0.988843
M.T.U.Is	239.584	63.6024		12.3692	2.0558		5.34751	0.672288
F.T.R.Is	179.087	53.5609		11.0892	2.43362		5.10852	0.76063
M.T.R.Is	180.161	37.5074		12.4537	1.88865		5.20445	0.810552
F.A.U.Gb	173.088	91.2465		10.1744	3.91635		3.87484	1.49929
M.A.U.Gb	181.228	77.866		10.6713	4.02383		4.46603	1.42877
F.A.R.Gb	221.85	87.0603		12.0091	3.64612		5.17857	1.13621
M.A.R.Gb	120.78	81.4958		6.9975	3.15055		3.27539	1.03439
F.O.U.Gb	195.1	66.1775		11.387	2.17416		4.67066	0.868688
M.O.U.Gb	115.449	45.8147		7.73057	1.86539		3.61881	0.835638
F.O.R.Gb	257.41	73.2352		14.3898	1.70175		5.87294	0.552683
M.O.R.Gb	87.6314	22.4207		7.2101	1.77257		3.46907	0.737025
F.T.U.Gb	131.828	75.1941		8.22151	3.36476		3.75533	1.34116
M.T.U.Gb	186.193	69.4447		10.3275	3.17219		4.54857	1.1002
F.T.R.Gb	182.738	62.1025		10.5823	2.40636		4.73223	0.947162
M.T.R.Gb	202.448	60.939		12.3189	2.20958		5.38774	0.785137
F.A.U.Ba	133.911	85.6585		8.84325	4.5112		3.09047	1.71001
M.A.U.Ba	128.15	104.971		8.10326	4.99013		3.45991	1.70256
F.A.R.Ba	105.308	58.0414		6.09194	1.53308		2.85475	0.404631
M.A.R.Ba	82.954	43.3992		5.62821	2.07089		2.70261	0.680467
F.O.U.Ba	161.941	51.3095		10.3038	2.54348		4.40053	1.29022
M.O.U.Ba	137.926	57.0832		8.97343	2.30473		4.12499	0.753309
F.O.R.Ba	161.185	61.342		9.61166	3.48262		4.72227	0.894619
M.O.R.Ba	68.695	32.9481		5.40334	2.54861		2.78154	0.952445
F.T.U.Ba	111.674	93.2583		6.75623	3.46205		3.31121	1.49077
M.T.U.Ba	162.979	103.013		8.86549	3.73637		3.84536	1.73804
F.T.R.Ba	110.653	78.0237		7.44492	3.50771		3.31	1.44757
M.T.R.Ba	154.135	45.1929		10.638	2.38428		4.48166	0.992007
F.A.U.Na	97.7988	27.7256		6.78453	1.32225		3.61675	0.501195
M.A.U.Na	138.918	80.2167		8.66133	3.94619		4.35971	1.05813
F.A.R.Na	115.304	48.9671		7.04954	1.91583		4.1122	0.409691
M.A.R.Na	107.742	33.1672		7.22276	1.60862		4.00608	0.669487
F.O.U.Na	121.708	48.9686		8.17813	2.33276		4.15639	0.565024
M.O.U.Na	126.915	54.5403		9.08805	1.7269		4.71476	0.478694
F.O.R.Na	100.388	39.049		6.73301	1.76655		3.40845	0.601642
M.O.R.Na	99.1784	34.6155		7.46367	1.71865		3.92878	0.734577
F.T.U.Na	104.958	49.663		7.08392	2.62539		3.99796	0.882418
M.T.U.Na	146.558	60.3531		8.62525	2.68758		4.46032	0.997848
F.T.R.Na	123.879	53.3296		7.9605	2.05737		4.1449	0.718964
M.T.R.Na	85.617	44.7433		5.7194	2.27289		2.98303	1.2441

## Sheet: chao1-comparison
	Group1	Group2	Group 1			Group 2		p-value
			mean	sd		mean	sd
Site
	Na	Hb	115.322	52.8131		235.178	75.0994	1.19676e-52
	Vf	Na	236.123	81.4665		115.322	52.8131	5.78856e-49
	Ba	Hb	124.585	79.2192		235.178	75.0994	4.38043e-35
	Af	Na	217.675	89.3064		115.322	52.8131	2.53181e-34
	Ba	Vf	124.585	79.2192		236.123	81.4665	2.92779e-33
	Na	Is	115.322	52.8131		210.638	83.8658	4.49252e-33
	Ba	Af	124.585	79.2192		217.675	89.3064	7.52288e-23
	Ba	Is	124.585	79.2192		210.638	83.8658	2.65843e-21
	Gb	Hb	169.744	84.4203		235.178	75.0994	2.379e-13
	Vf	Gb	236.123	81.4665		169.744	84.4203	8.97603e-13
	Na	Gb	115.322	52.8131		169.744	84.4203	2.96435e-12
	Af	Gb	217.675	89.3064		169.744	84.4203	1.9081e-06
	Ba	Gb	124.585	79.2192		169.744	84.4203	1.91692e-06
	Is	Gb	210.638	83.8658		169.744	84.4203	4.37072e-05
Age
	A	O	206.721	105.024		174.071	81.3354	6.55439e-07
	A	T	206.721	105.024		176.569	81.4008	4.2571e-06
Residence
	NA
Gender
	NA
Replication
	NA
AgeSite
	A.Af	O.Af	259.948	97.2787		196.812	75.1035	0.0137707
	O.Hb	A.Hb	217.923	72.9892		277.529	70.1711	0.00135351
	O.Is	A.Is	182.597	79.4869		239.527	91.0339	0.0405691
	A.Vf	O.Vf	267.836	76.1638		215.358	73.5629	0.0292434
	T.Af	A.Af	191.145	74.1968		259.948	97.2787	0.00326442
	A.Hb	T.Hb	277.529	70.1711		204.529	59.1295	8.39448e-07
	A.Ba	A.Af	111.971	79.1605		259.948	97.2787	3.24451e-15
	A.Gb	A.Af	173.58	91.8093		259.948	97.2787	7.80435e-05
	A.Af	A.Na	259.948	97.2787		114.946	53.8344	1.16072e-17
	A.Gb	A.Ba	173.58	91.8093		111.971	79.1605	0.00971374
	A.Gb	A.Na	173.58	91.8093		114.946	53.8344	0.00254349
	A.Ba	A.Hb	111.971	79.1605		277.529	70.1711	3.23053e-23
	A.Gb	A.Hb	173.58	91.8093		277.529	70.1711	2.43013e-09
	A.Hb	A.Na	277.529	70.1711		114.946	53.8344	1.08753e-28
	A.Ba	A.Is	111.971	79.1605		239.527	91.0339	7.80904e-13
	A.Gb	A.Is	173.58	91.8093		239.527	91.0339	0.00812886
	A.Is	A.Na	239.527	91.0339		114.946	53.8344	3.7016e-15
	A.Ba	A.Vf	111.971	79.1605		267.836	76.1638	2.6946e-20
	A.Gb	A.Vf	173.58	91.8093		267.836	76.1638	2.32172e-07
	A.Vf	A.Na	267.836	76.1638		114.946	53.8344	9.52966e-25
	O.Ba	O.Af	132.837	64.3104		196.812	75.1035	0.000374813
	O.Na	O.Af	112.134	46.6522		196.812	75.1035	1.07077e-09
	O.Na	O.Gb	112.134	46.6522		164.409	86.7193	0.01002
	O.Ba	O.Hb	132.837	64.3104		217.923	72.9892	1.24114e-07
	O.Na	O.Hb	112.134	46.6522		217.923	72.9892	1.62146e-14
	O.Na	O.Is	112.134	46.6522		182.597	79.4869	2.44959e-06
	O.Ba	O.Vf	132.837	64.3104		215.358	73.5629	5.16872e-07
	O.Na	O.Vf	112.134	46.6522		215.358	73.5629	1.17963e-13
	T.Af	T.Ba	191.145	74.1968		130.553	89.3932	0.0147467
	T.Af	T.Na	191.145	74.1968		118.964	57.1877	2.90206e-06
	T.Na	T.Gb	118.964	57.1877		170.651	73.3872	0.00388679
	T.Ba	T.Hb	130.553	89.3932		204.529	59.1295	6.90471e-05
	T.Na	T.Hb	118.964	57.1877		204.529	59.1295	7.04391e-11
	T.Is	T.Ba	206.035	67.1856		130.553	89.3932	9.83751e-05
	T.Na	T.Is	118.964	57.1877		206.035	67.1856	5.11922e-10
	T.Vf	T.Ba	219.814	83.3304		130.553	89.3932	1.42872e-05
	T.Vf	T.Na	219.814	83.3304		118.964	57.1877	3.51648e-10
ResidenceSite
	U.Ba	U.Af	137.863	88.5317		216.863	82.4066	3.88711e-08
	U.Gb	U.Af	163.507	78.2945		216.863	82.4066	0.000343259
	U.Na	U.Af	122.437	58.3066		216.863	82.4066	4.80054e-16
	U.Na	U.Gb	122.437	58.3066		163.507	78.2945	0.00256786
	U.Hb	U.Ba	239.473	64.8267		137.863	88.5317	5.86225e-15
	U.Hb	U.Gb	239.473	64.8267		163.507	78.2945	2.50487e-10
	U.Hb	U.Na	239.473	64.8267		122.437	58.3066	6.05493e-28
	U.Is	U.Ba	217.566	78.9231		137.863	88.5317	1.19766e-08
	U.Is	U.Gb	217.566	78.9231		163.507	78.2945	0.000150172
	U.Is	U.Na	217.566	78.9231		122.437	58.3066	4.07774e-17
	U.Vf	U.Ba	238.478	80.6676		137.863	88.5317	7.42493e-13
	U.Vf	U.Gb	238.478	80.6676		163.507	78.2945	1.63757e-08
	U.Vf	U.Na	238.478	80.6676		122.437	58.3066	6.67168e-23
	R.Af	R.Ba	218.583	96.4391		110.319	64.8402	3.408e-14
	R.Gb	R.Af	176.719	90.2735		218.583	96.4391	0.253183
	R.Na	R.Af	107.289	44.4785		218.583	96.4391	3.22338e-17
	R.Gb	R.Ba	176.719	90.2735		110.319	64.8402	3.2945e-06
	R.Gb	R.Na	176.719	90.2735		107.289	44.4785	3.52145e-08
	R.Hb	R.Ba	230.652	84.3487		110.319	64.8402	1.10196e-19
	R.Gb	R.Hb	176.719	90.2735		230.652	84.3487	0.00398147
	R.Hb	R.Na	230.652	84.3487		107.289	44.4785	3.9964e-24
	R.Ba	R.Is	110.319	64.8402		202.973	88.3845	4.70864e-12
	R.Na	R.Is	107.289	44.4785		202.973	88.3845	3.99099e-15
	R.Ba	R.Vf	110.319	64.8402		233.449	82.282	1.54875e-20
	R.Gb	R.Vf	176.719	90.2735		233.449	82.282	0.00167973
	R.Na	R.Vf	107.289	44.4785		233.449	82.282	2.43695e-25
GenderSite
	M.Gb	F.Gb	147.429	76.582		190.109	86.0773	0.0312726
	F.Ba	F.Af	128.691	77.4945		217.907	101.672	1.83364e-09
	F.Na	F.Af	110.659	46.7446		217.907	101.672	4.20308e-17
	F.Ba	F.Gb	128.691	77.4945		190.109	86.0773	1.93367e-05
	F.Na	F.Gb	110.659	46.7446		190.109	86.0773	1.09308e-12
	F.Ba	F.Hb	128.691	77.4945		241.809	77.893	1.24644e-18
	F.Hb	F.Gb	241.809	77.893		190.109	86.0773	0.00110649
	F.Na	F.Hb	110.659	46.7446		241.809	77.893	3.19305e-32
	F.Is	F.Ba	204.059	77.3347		128.691	77.4945	2.80309e-09
	F.Is	F.Na	204.059	77.3347		110.659	46.7446	1.90301e-19
	F.Vf	F.Ba	234.195	79.2407		128.691	77.4945	2.07973e-16
	F.Vf	F.Gb	234.195	79.2407		190.109	86.0773	0.0170172
	F.Vf	F.Na	234.195	79.2407		110.659	46.7446	4.39429e-29
	M.Af	M.Ba	217.403	72.2517		119.893	80.8907	6.50074e-13
	M.Af	M.Gb	217.403	72.2517		147.429	76.582	1.65138e-07
	M.Af	M.Na	217.403	72.2517		120.805	58.6855	1.57577e-16
	M.Ba	M.Hb	119.893	80.8907		227.579	71.0067	2.01823e-15
	M.Gb	M.Hb	147.429	76.582		227.579	71.0067	8.42803e-10
	M.Na	M.Hb	120.805	58.6855		227.579	71.0067	1.08817e-19
	M.Is	M.Ba	218.217	90.2173		119.893	80.8907	7.05044e-11
	M.Is	M.Gb	218.217	90.2173		147.429	76.582	3.45692e-06
	M.Is	M.Na	218.217	90.2173		120.805	58.6855	3.36266e-13
	M.Vf	M.Ba	238.405	83.9682		119.893	80.8907	1.11196e-15
	M.Vf	M.Gb	238.405	83.9682		147.429	76.582	1.6252e-10
	M.Vf	M.Na	238.405	83.9682		120.805	58.6855	3.01428e-19
AgeResidence
	T.R	A.R	164.073	67.4219		210.299	109.189	9.29615e-06
	A.R	O.R	210.299	109.189		165.794	88.8183	3.9377e-05
GenderAge
	M.O	M.A	146.412	68.5218		207.376	106.396	1.34287e-10
	M.T	M.O	192.199	75.7556		146.412	68.5218	1.87262e-08
	F.T	F.A	165.212	83.4517		206.053	103.601	2.51524e-05
	F.T	F.O	165.212	83.4517		198.034	83.917	0.000285658
	M.O	F.O	146.412	68.5218		198.034	83.917	2.35142e-10
	F.T	M.T	165.212	83.4517		192.199	75.7556	0.00826267
GenderResidence
	M.R	M.U	166.347	92.9433		197.862	86.6165	7.46897e-05
	M.R	F.R	166.347	92.9433		195.174	94.2078	0.000673769
AgeResidenceSite
	A.R.Af	T.R.Af	279.862	95.8563		171.322	69.1732	0.00893902
	T.R.Hb	A.R.Hb	183.383	49.5616		284.657	71.0771	5.96344e-05
	O.R.Vf	A.R.Vf	199.755	79.75		289.065	61.6405	0.003991
	T.R.Vf	A.R.Vf	190.74	62.3422		289.065	61.6405	0.000156352
	A.U.Ba	A.U.Af	130.861	96.4088		240.035	94.5767	0.0124609
	A.R.Ba	A.R.Af	94.1309	52.4506		279.862	95.8563	3.68357e-12
	A.R.Af	A.R.Gb	279.862	95.8563		169.871	98.2284	0.0124916
	A.U.Na	A.U.Af	118.359	63.4383		240.035	94.5767	3.9139e-05
	A.R.Na	A.R.Af	111.631	42.2107		279.862	95.8563	6.38299e-11
	O.U.Af	O.U.Na	204.347	70.3979		124.075	51.641	0.00220416
	O.R.Af	O.R.Na	189.035	78.9189		99.821	37.0418	0.00034499
	T.U.Af	T.U.Na	205.461	74.4083		124.664	58.7788	0.00205668
	T.R.Na	T.R.Gb	110.634	53.702		189.777	62.4082	0.00886653
	A.U.Ba	A.U.Hb	130.861	96.4088		269.753	68.3264	5.39136e-06
	A.R.Hb	A.R.Ba	284.657	71.0771		94.1309	52.4506	5.25438e-17
	O.U.Ba	O.U.Hb	150.734	55.3918		228.608	52.2458	0.000748946
	O.R.Ba	O.R.Hb	114.94	67.5485		207.583	87.3157	0.0236402
	T.U.Hb	T.U.Ba	220.237	60.7444		133.86	100.852	0.0449374
	A.U.Gb	A.U.Hb	177.398	84.525		269.753	68.3264	0.00729276
	A.R.Hb	A.R.Gb	284.657	71.0771		169.871	98.2284	0.00038894
	O.U.Gb	O.U.Hb	156.559	69.7165		228.608	52.2458	0.0299198
	A.U.Na	A.U.Hb	118.359	63.4383		269.753	68.3264	1.48317e-10
	A.R.Na	A.R.Hb	111.631	42.2107		284.657	71.0771	4.82418e-16
	O.U.Hb	O.U.Na	228.608	52.2458		124.075	51.641	6.80965e-08
	O.R.Na	O.R.Hb	99.821	37.0418		207.583	87.3157	3.02889e-05
	T.U.Na	T.U.Hb	124.664	58.7788		220.237	60.7444	3.07472e-06
	T.R.Na	T.R.Hb	110.634	53.702		183.383	49.5616	0.00691654
	A.U.Ba	A.U.Is	130.861	96.4088		238.111	87.6511	0.00768274
	A.R.Ba	A.R.Is	94.1309	52.4506		240.943	94.2742	1.26768e-08
	T.U.Ba	T.U.Is	133.86	100.852		225.228	72.034	0.034265
	A.U.Is	A.U.Na	238.111	87.6511		118.359	63.4383	1.31963e-05
	A.R.Na	A.R.Is	111.631	42.2107		240.943	94.2742	3.02562e-07
	O.R.Is	O.R.Na	179.362	91.6519		99.821	37.0418	0.0282028
	T.U.Na	T.U.Is	124.664	58.7788		225.228	72.034	7.6717e-06
	T.R.Na	T.R.Is	110.634	53.702		179.459	48.6103	0.0150432
	A.U.Ba	A.U.Vf	130.861	96.4088		245.358	83.2921	0.00209072
	A.R.Ba	A.R.Vf	94.1309	52.4506		289.065	61.6405	1.93252e-19
	O.U.Vf	O.U.Ba	230.441	63.4957		150.734	55.3918	0.00343705
	T.U.Ba	T.U.Vf	133.86	100.852		238.673	89.572	0.0120669
	A.R.Vf	A.R.Gb	289.065	61.6405		169.871	98.2284	5.61997e-05
	A.U.Na	A.U.Vf	118.359	63.4383		245.358	83.2921	1.58927e-06
	A.R.Na	A.R.Vf	111.631	42.2107		289.065	61.6405	9.02829e-19
	O.U.Vf	O.U.Na	230.441	63.4957		124.075	51.641	8.88583e-07
	O.R.Vf	O.R.Na	199.755	79.75		99.821	37.0418	4.02205e-05
	T.U.Na	T.U.Vf	124.664	58.7788		238.673	89.572	9.39149e-06
	T.R.Na	T.R.Vf	110.634	53.702		190.74	62.3422	0.0146356
GenderAgeSite	M.A.Af	M.O.Af	265.006	67.4393		175.515	65.7888	0.00163638
	F.O.Gb	M.O.Gb	225.25	76.323		101.54	38.6561	9.69408e-08
	M.T.Gb	M.O.Gb	191.998	66.9862		101.54	38.6561	5.32388e-05
	M.O.Hb	M.A.Hb	192.942	50.9566		272.544	71.7096	0.00768307
	F.T.Hb	F.A.Hb	202.666	60.8091		282.372	68.296	0.00323832
	M.A.Is	M.O.Is	263.363	99.3864		160.723	63.5842	0.0105498
	F.A.Af	F.A.Ba	254.891	119.696		118.768	73.7577	0.000395899
	M.A.Af	M.A.Ba	265.006	67.4393		105.552	83.4376	8.4513e-10
	M.O.Ba	M.O.Af	102.117	57.7182		175.515	65.7888	0.0371273
	M.A.Af	M.A.Gb	265.006	67.4393		151.004	85.2399	3.82145e-05
	M.O.Af	M.O.Gb	175.515	65.7888		101.54	38.6561	0.00245213
	F.A.Af	F.A.Na	254.891	119.696		106.802	41.0251	2.52618e-06
	M.A.Af	M.A.Na	265.006	67.4393		123.33	63.3276	5.89893e-10
	F.O.Af	F.O.Na	214.978	77.737		111.352	45.6879	4.96432e-06
	M.T.Af	M.T.Na	200.044	42.562		126.245	62.6175	0.00858173
	F.A.Gb	F.A.Na	198.208	92.3866		106.802	41.0251	0.0015309
	F.O.Gb	F.O.Na	225.25	76.323		111.352	45.6879	4.11642e-07
	F.A.Hb	F.A.Ba	282.372	68.296		118.768	73.7577	5.76024e-11
	M.A.Ba	M.A.Hb	105.552	83.4376		272.544	71.7096	5.94477e-10
	F.O.Hb	F.O.Ba	239.119	81.6441		161.575	56.3885	0.0485336
	M.O.Hb	M.O.Ba	192.942	50.9566		102.117	57.7182	7.12198e-05
	F.T.Hb	F.T.Ba	202.666	60.8091		111.203	86.5623	0.00251625
	M.A.Gb	M.A.Hb	151.004	85.2399		272.544	71.7096	1.81606e-05
	M.O.Hb	M.O.Gb	192.942	50.9566		101.54	38.6561	3.12437e-07
	F.A.Na	F.A.Hb	106.802	41.0251		282.372	68.296	6.30141e-17
	M.A.Na	M.A.Hb	123.33	63.3276		272.544	71.7096	4.41531e-10
	F.O.Hb	F.O.Na	239.119	81.6441		111.352	45.6879	3.40577e-08
	M.O.Na	M.O.Hb	113.047	47.7364		192.942	50.9566	0.000105303
	F.T.Na	F.T.Hb	113.652	52.2382		202.666	60.8091	7.82397e-06
	M.T.Hb	M.T.Na	206.875	56.8571		126.245	62.6175	0.00962598
	F.A.Ba	F.A.Is	118.768	73.7577		215.69	74.5678	0.000836746
	M.A.Is	M.A.Ba	263.363	99.3864		105.552	83.4376	4.74549e-07
	F.T.Ba	F.T.Is	111.203	86.5623		195.434	68.4874	0.0187262
	M.A.Is	M.A.Gb	263.363	99.3864		151.004	85.2399	0.00261552
	F.A.Na	F.A.Is	106.802	41.0251		215.69	74.5678	1.49678e-07
	M.A.Is	M.A.Na	263.363	99.3864		123.33	63.3276	1.97146e-06
	F.O.Is	F.O.Na	200.721	86.4778		111.352	45.6879	0.00104547
	F.T.Na	F.T.Is	113.652	52.2382		195.434	68.4874	0.000292703
	M.T.Is	M.T.Na	219.776	62.8527		126.245	62.6175	0.00157366
	F.A.Vf	F.A.Ba	264.079	75.9309		118.768	73.7577	3.65296e-08
	M.A.Vf	M.A.Ba	271.384	76.2133		105.552	83.4376	8.74446e-10
	F.O.Vf	F.O.Ba	237.259	67.5847		161.575	56.3885	0.00991182
	M.O.Ba	M.O.Vf	102.117	57.7182		187.561	71.4214	0.0111028
	F.T.Ba	F.T.Vf	111.203	86.5623		203.163	80.7336	0.0109591
	M.A.Vf	M.A.Gb	271.384	76.2133		151.004	85.2399	2.65343e-05
	M.O.Vf	M.O.Gb	187.561	71.4214		101.54	38.6561	0.000636919
	F.A.Na	F.A.Vf	106.802	41.0251		264.079	75.9309	5.17183e-13
	M.A.Vf	M.A.Na	271.384	76.2133		123.33	63.3276	1.07408e-09
	F.O.Vf	F.O.Na	237.259	67.5847		111.352	45.6879	5.38502e-10
	M.O.Na	M.O.Vf	113.047	47.7364		187.561	71.4214	0.0257798
	F.T.Na	F.T.Vf	113.652	52.2382		203.163	80.7336	0.000381236
	M.T.Vf	M.T.Na	243.792	81.1371		126.245	62.6175	0.000446162
GenderResidenceSite
	M.R.Gb	F.R.Gb	128.209	75.4875		218.438	80.5785	0.000140319
	F.U.Ba	F.U.Af	133.562	82.999		203.659	95.3178	0.0481273
	F.R.Af	F.R.Ba	231.887	105.691		123.629	70.9721	9.1459e-06
	M.U.Ba	M.U.Af	142.611	94.036		230.326	63.9701	0.000180085
	M.R.Af	M.R.Ba	200.503	78.6864		94.5335	52.5094	1.41919e-07
	M.U.Af	M.U.Gb	230.326	63.9701		163.634	73.6959	0.00184349
	M.R.Af	M.R.Gb	200.503	78.6864		128.209	75.4875	0.0267339
	F.U.Af	F.U.Na	203.659	95.3178		108.227	44.9024	5.92024e-07
	F.R.Af	F.R.Na	231.887	105.691		113.231	48.4846	2.35395e-08
	M.U.Na	M.U.Af	138.068	66.7459		230.326	63.9701	1.05284e-07
	M.R.Af	M.R.Na	200.503	78.6864		99.7522	37.4754	8.90641e-08
	F.R.Ba	F.R.Gb	123.629	70.9721		218.438	80.5785	4.6015e-06
	F.U.Gb	F.U.Na	163.385	82.4777		108.227	44.9024	0.0145691
	F.R.Na	F.R.Gb	113.231	48.4846		218.438	80.5785	1.12389e-09
	F.U.Ba	F.U.Hb	133.562	82.999		242.257	72.5611	1.14174e-07
	F.R.Hb	F.R.Ba	241.379	82.694		123.629	70.9721	4.11427e-09
	M.U.Hb	M.U.Ba	236.574	55.49		142.611	94.036	2.15928e-05
	M.R.Ba	M.R.Hb	94.5335	52.5094		217.048	84.4645	3.67855e-09
	F.U.Hb	F.U.Gb	242.257	72.5611		163.385	82.4777	0.000626572
	M.U.Hb	M.U.Gb	236.574	55.49		163.634	73.6959	0.000126493
	M.R.Gb	M.R.Hb	128.209	75.4875		217.048	84.4645	0.00108803
	F.U.Hb	F.U.Na	242.257	72.5611		108.227	44.9024	2.42127e-17
	F.R.Hb	F.R.Na	241.379	82.694		113.231	48.4846	3.10034e-13
	M.U.Hb	M.U.Na	236.574	55.49		138.068	66.7459	2.26715e-09
	M.R.Na	M.R.Hb	99.7522	37.4754		217.048	84.4645	2.69206e-09
	F.U.Ba	F.U.Is	133.562	82.999		211.314	74.8334	0.000726963
	F.R.Ba	F.R.Is	123.629	70.9721		196.525	79.1486	0.00156349
	M.U.Ba	M.U.Is	142.611	94.036		224.317	82.5844	0.00646082
	M.R.Ba	M.R.Is	94.5335	52.5094		210.955	98.0426	6.59787e-07
	M.R.Gb	M.R.Is	128.209	75.4875		210.955	98.0426	0.0166056
	F.U.Is	F.U.Na	211.314	74.8334		108.227	44.9024	2.05759e-11
	F.R.Na	F.R.Is	113.231	48.4846		196.525	79.1486	1.74084e-06
	M.U.Na	M.U.Is	138.068	66.7459		224.317	82.5844	5.08448e-05
	M.R.Na	M.R.Is	99.7522	37.4754		210.955	98.0426	9.12108e-07
	F.U.Ba	F.U.Vf	133.562	82.999		227.695	81.057	2.51402e-05
	F.R.Ba	F.R.Vf	123.629	70.9721		240.822	76.7805	1.2413e-09
	M.U.Ba	M.U.Vf	142.611	94.036		249.922	78.6517	1.13863e-05
	M.R.Vf	M.R.Ba	223.554	88.1698		94.5335	52.5094	3.21959e-09
	F.U.Vf	F.U.Gb	227.695	81.057		163.385	82.4777	0.0467543
	M.U.Vf	M.U.Gb	249.922	78.6517		163.634	73.6959	7.19938e-05
	M.R.Gb	M.R.Vf	128.209	75.4875		223.554	88.1698	0.000632079
	F.U.Vf	F.U.Na	227.695	81.057		108.227	44.9024	4.93072e-13
	F.R.Na	F.R.Vf	113.231	48.4846		240.822	76.7805	3.30135e-14
	M.U.Na	M.U.Vf	138.068	66.7459		249.922	78.6517	8.74363e-09
	M.R.Na	M.R.Vf	99.7522	37.4754		223.554	88.1698	2.25672e-09
GenderAgeResidence
	M.O.R	F.O.R	123.817	58.1617		202.984	94.5334	5.02901e-10
	F.T.U	M.T.U	166.176	93.1347		206.341	79.1529	0.0171971
	M.A.U	M.O.U	212.591	99.2026		169.233	70.6	0.020681
	M.O.R	M.A.R	123.817	58.1617		202.203	112.842	1.02598e-07
	M.O.R	M.O.U	123.817	58.1617		169.233	70.6	0.000101868
	M.T.U	M.O.U	206.341	79.1529		169.233	70.6	0.0221719
	M.O.R	M.T.R	123.817	58.1617		163.917	59.0466	0.00265964
	M.T.U	M.T.R	206.341	79.1529		163.917	59.0466	0.01793
GenderAgeResidenceSite
	M.O.R.Gb	F.O.R.Gb	87.6314	22.4207		257.41	73.2352	1.75233e-05
	M.O.R.Gb	M.T.R.Gb	87.6314	22.4207		202.448	60.939	0.00571752
	M.A.R.Hb	M.O.R.Hb	285.488	74.706		161.575	35.3305	0.0173871
	M.A.R.Vf	M.O.R.Vf	291.273	67.2664		150.833	48.3864	0.00310828
	F.A.R.Af	F.A.R.Ba	309.113	100.579		105.308	58.0414	7.83372e-05
	M.A.U.Ba	M.A.U.Af	128.15	104.971		280.225	48.7624	0.0171837
	M.A.R.Af	M.A.R.Ba	248.891	79.6309		82.954	43.3992	4.57737e-05
	F.A.R.Af	F.A.R.Na	309.113	100.579		115.304	48.9671	0.000102599
	M.A.U.Af	M.A.U.Na	280.225	48.7624		138.918	80.2167	0.00214837
	M.A.R.Af	M.A.R.Na	248.891	79.6309		107.742	33.1672	0.000788355
	F.O.R.Na	F.O.R.Af	100.388	39.049		216.891	79.5813	0.0327913
	F.O.R.Na	F.O.R.Gb	100.388	39.049		257.41	73.2352	9.39752e-05
	F.A.U.Hb	F.A.U.Ba	280.832	69.361		133.911	85.6585	0.0353039
	F.A.R.Ba	F.A.R.Hb	105.308	58.0414		283.826	67.2424	3.96312e-06
	M.A.R.Hb	M.A.R.Ba	285.488	74.706		82.954	43.3992	9.64937e-08
	M.O.R.Hb	M.O.R.Ba	161.575	35.3305		68.695	32.9481	0.000466966
	M.A.R.Gb	M.A.R.Hb	120.78	81.4958		285.488	74.706	0.00196128
	M.O.U.Gb	M.O.U.Hb	115.449	45.8147		224.309	44.465	0.00374872
	M.O.R.Hb	M.O.R.Gb	161.575	35.3305		87.6314	22.4207	0.00181453
	F.A.U.Hb	F.A.U.Na	280.832	69.361		97.7988	27.7256	1.28825e-07
	F.A.R.Na	F.A.R.Hb	115.304	48.9671		283.826	67.2424	3.29159e-06
	M.A.R.Na	M.A.R.Hb	107.742	33.1672		285.488	74.706	1.44479e-06
	F.O.U.Hb	F.O.U.Na	232.369	57.946		121.708	48.9686	0.00578962
	F.O.R.Hb	F.O.R.Na	245.472	98.468		100.388	39.049	0.0172035
	F.T.U.Na	F.T.U.Hb	104.958	49.663		212.989	71.2587	0.0254344
	M.A.R.Ba	M.A.R.Is	82.954	43.3992		275.64	102.281	0.000100513
	F.A.U.Is	F.A.U.Na	225.135	77.6933		97.7988	27.7256	0.00187203
	M.A.R.Na	M.A.R.Is	107.742	33.1672		275.64	102.281	0.00153103
	F.A.R.Ba	F.A.R.Vf	105.308	58.0414		286.857	55.3588	2.31327e-07
	M.A.R.Vf	M.A.R.Ba	291.273	67.2664		82.954	43.3992	6.49892e-09
	M.A.R.Gb	M.A.R.Vf	120.78	81.4958		291.273	67.2664	0.000432332
	F.A.U.Vf	F.A.U.Na	238.453	86.969		97.7988	27.7256	0.00287367
	F.A.R.Na	F.A.R.Vf	115.304	48.9671		286.857	55.3588	1.23651e-07
	M.A.R.Na	M.A.R.Vf	107.742	33.1672		291.273	67.2664	8.21072e-08
	F.O.U.Na	F.O.U.Vf	121.708	48.9686		235.146	55.817	0.00179017
	F.O.R.Na	F.O.R.Vf	100.388	39.049		239.504	78.1077	0.00169337

## Sheet: PD-comparison
	Group1	Group2	Group 1			Group 2		p-value
			mean	sd		mean	sd
Site
	Vf	Na	13.2831	2.72564		7.60575	2.44099	5.53842e-67
	Na	Hb	7.60575	2.44099		13.0482	2.65916	1.61436e-64
	Ba	Vf	7.88792	3.67791		13.2831	2.72564	2.49837e-44
	Ba	Hb	7.88792	3.67791		13.0482	2.65916	4.66928e-42
	Af	Na	12.3764	3.54132		7.60575	2.44099	2.21339e-41
	Na	Is	7.60575	2.44099		11.7279	3.39341	1.84657e-34
	Ba	Af	7.88792	3.67791		12.3764	3.54132	4.75177e-28
	Ba	Is	7.88792	3.67791		11.7279	3.39341	2.11343e-22
	Vf	Gb	13.2831	2.72564		10.0474	3.64194	3.2547e-19
	Gb	Hb	10.0474	3.64194		13.0482	2.65916	4.05694e-17
	Na	Gb	7.60575	2.44099		10.0474	3.64194	1.10062e-12
	Af	Gb	12.3764	3.54132		10.0474	3.64194	9.28598e-09
	Ba	Gb	7.88792	3.67791		10.0474	3.64194	2.49448e-07
	Vf	Is	13.2831	2.72564		11.7279	3.39341	2.31099e-05
	Is	Gb	11.7279	3.39341		10.0474	3.64194	6.50585e-05
	Is	Hb	11.7279	3.39341		13.0482	2.65916	0.000562445
Age
	A	T	11.3593	4.53449		10.4518	3.37837	0.00189287
	A	O	11.3593	4.53449		10.6248	3.45753	0.0190373
Residence
	R	U	10.5164	3.85972		11.1178	3.86893	0.00419595
Gender
	NA
Replication
	NA
AgeSite
	A.Af	O.Af	13.9951	3.76642		11.5137	3.36442	0.0257662
	T.Af	A.Af	11.4254	2.703		13.9951	3.76642	0.00436485
	A.Hb	T.Hb	14.0854	2.91805		12.0711	2.16468	0.00497612
	T.Vf	A.Vf	12.3749	2.45798		14.2928	2.83724	0.0168651
	A.Ba	A.Af	7.11876	3.81227		13.9951	3.76642	2.11295e-17
	A.Gb	A.Af	9.92728	4.13651		13.9951	3.76642	3.17518e-06
	A.Af	A.Na	13.9951	3.76642		7.42403	2.52725	9.85329e-21
	A.Gb	A.Ba	9.92728	4.13651		7.11876	3.81227	0.0130132
	A.Gb	A.Na	9.92728	4.13651		7.42403	2.52725	0.0080133
	A.Ba	A.Hb	7.11876	3.81227		14.0854	2.91805	8.50768e-21
	A.Gb	A.Hb	9.92728	4.13651		14.0854	2.91805	7.27631e-08
	A.Hb	A.Na	14.0854	2.91805		7.42403	2.52725	2.17766e-26
	A.Ba	A.Is	7.11876	3.81227		12.5986	3.89278	8.78686e-12
	A.Gb	A.Is	9.92728	4.13651		12.5986	3.89278	0.0288341
	A.Is	A.Na	12.5986	3.89278		7.42403	2.52725	7.44009e-14
	A.Ba	A.Vf	7.11876	3.81227		14.2928	2.83724	3.13547e-22
	A.Gb	A.Vf	9.92728	4.13651		14.2928	2.83724	7.11957e-09
	A.Vf	A.Na	14.2928	2.83724		7.42403	2.52725	2.89075e-28
	O.Ba	O.Af	8.59524	3.35228		11.5137	3.36442	0.00105543
	O.Na	O.Af	7.84528	2.10647		11.5137	3.36442	4.39566e-09
	O.Na	O.Gb	7.84528	2.10647		10.1992	3.45893	0.00208906
	O.Ba	O.Hb	8.59524	3.35228		12.852	2.36919	1.83736e-10
	O.Hb	O.Gb	12.852	2.36919		10.1992	3.45893	0.000632716
	O.Hb	O.Is	12.852	2.36919		10.5463	3.11653	0.00214753
	O.Na	O.Hb	7.84528	2.10647		12.852	2.36919	2.88588e-21
	O.Na	O.Is	7.84528	2.10647		10.5463	3.11653	1.45128e-05
	O.Ba	O.Vf	8.59524	3.35228		13.0242	2.44901	9.61339e-11
	O.Gb	O.Vf	10.1992	3.45893		13.0242	2.44901	0.000269036
	O.Is	O.Vf	10.5463	3.11653		13.0242	2.44901	0.000829084
	O.Na	O.Vf	7.84528	2.10647		13.0242	2.44901	2.16029e-21
	T.Af	T.Ba	11.4254	2.703		8.06334	3.66424	9.98206e-06
	T.Af	T.Na	11.4254	2.703		7.55838	2.63539	1.1068e-10
	T.Na	T.Gb	7.55838	2.63539		10.0331	3.2325	0.00110527
	T.Ba	T.Hb	8.06334	3.66424		12.0711	2.16468	4.77603e-09
	T.Gb	T.Hb	10.0331	3.2325		12.0711	2.16468	0.0144755
	T.Na	T.Hb	7.55838	2.63539		12.0711	2.16468	4.07011e-16
	T.Is	T.Ba	11.9364	2.60489		8.06334	3.66424	8.81502e-08
	T.Na	T.Is	7.55838	2.63539		11.9364	2.60489	1.29981e-13
	T.Vf	T.Ba	12.3749	2.45798		8.06334	3.66424	1.04678e-09
	T.Vf	T.Gb	12.3749	2.45798		10.0331	3.2325	0.00268153
	T.Vf	T.Na	12.3749	2.45798		7.55838	2.63539	2.08552e-16
ResidenceSite
	U.Ba	U.Af	8.53039	3.92075		12.7839	3.49299	3.5334e-12
	U.Gb	U.Af	9.72662	3.48178		12.7839	3.49299	1.85047e-07
	U.Na	U.Af	8.02895	2.72488		12.7839	3.49299	3.4102e-20
	U.Na	U.Gb	8.02895	2.72488		9.72662	3.48178	0.011444
	U.Hb	U.Ba	13.3009	2.63339		8.53039	3.92075	2.50561e-17
	U.Hb	U.Gb	13.3009	2.63339		9.72662	3.48178	3.53679e-12
	U.Hb	U.Na	13.3009	2.63339		8.02895	2.72488	2.33331e-29
	U.Is	U.Ba	12.2403	3.30756		8.53039	3.92075	5.99972e-10
	U.Is	U.Gb	12.2403	3.30756		9.72662	3.48178	2.54762e-05
	U.Is	U.Na	12.2403	3.30756		8.02895	2.72488	1.65852e-17
	U.Vf	U.Ba	13.3755	2.76552		8.53039	3.92075	1.11588e-17
	U.Vf	U.Gb	13.3755	2.76552		9.72662	3.48178	1.76557e-12
	U.Vf	U.Na	13.3755	2.76552		8.02895	2.72488	2.08263e-29
	R.Af	R.Ba	11.9201	3.53941		7.19762	3.2595	1.77341e-15
	R.Na	R.Af	7.12794	1.96778		11.9201	3.53941	6.05418e-21
	R.Gb	R.Ba	10.4062	3.78099		7.19762	3.2595	3.55477e-07
	R.Gb	R.Na	10.4062	3.78099		7.12794	1.96778	4.883e-10
	R.Hb	R.Ba	12.782	2.66021		7.19762	3.2595	3.39928e-25
	R.Gb	R.Hb	10.4062	3.78099		12.782	2.66021	0.000167098
	R.Hb	R.Is	12.782	2.66021		11.1609	3.39702	0.0357372
	R.Hb	R.Na	12.782	2.66021		7.12794	1.96778	7.51112e-36
	R.Ba	R.Is	7.19762	3.2595		11.1609	3.39702	5.74607e-12
	R.Na	R.Is	7.12794	1.96778		11.1609	3.39702	9.28927e-17
	R.Ba	R.Vf	7.19762	3.2595		13.1783	2.67581	4.41947e-27
	R.Gb	R.Vf	10.4062	3.78099		13.1783	2.67581	5.47093e-06
	R.Is	R.Vf	11.1609	3.39702		13.1783	2.67581	0.00153047
	R.Na	R.Vf	7.12794	1.96778		13.1783	2.67581	2.87373e-38
GenderSite
	M.Gb	F.Gb	9.05564	3.47582		10.9526	3.55329	0.0202455
	F.Ba	F.Af	8.03916	3.62311		12.0215	3.65831	1.78975e-11
	F.Na	F.Af	7.29816	2.13984		12.0215	3.65831	6.25355e-22
	F.Ba	F.Gb	8.03916	3.62311		10.9526	3.55329	2.12512e-06
	F.Na	F.Gb	7.29816	2.13984		10.9526	3.55329	1.12403e-14
	F.Ba	F.Hb	8.03916	3.62311		13.4087	2.63728	9.56453e-24
	F.Hb	F.Gb	13.4087	2.63728		10.9526	3.55329	6.67217e-06
	F.Is	F.Hb	11.4884	3.30133		13.4087	2.63728	0.000665491
	F.Na	F.Hb	7.29816	2.13984		13.4087	2.63728	2.58855e-43
	F.Is	F.Ba	11.4884	3.30133		8.03916	3.62311	1.1115e-09
	F.Is	F.Na	11.4884	3.30133		7.29816	2.13984	1.98717e-20
	F.Vf	F.Ba	13.169	2.74137		8.03916	3.62311	9.51207e-22
	F.Vf	F.Gb	13.169	2.74137		10.9526	3.55329	0.000118667
	F.Is	F.Vf	11.4884	3.30133		13.169	2.74137	0.00871733
	F.Vf	F.Na	13.169	2.74137		7.29816	2.13984	4.92857e-40
	M.Af	M.Ba	12.7903	3.35262		7.71508	3.73206	8.13392e-16
	M.Af	M.Gb	12.7903	3.35262		9.05564	3.47582	5.17485e-10
	M.Af	M.Na	12.7903	3.35262		7.96741	2.70896	1.05937e-18
	M.Ba	M.Hb	7.71508	3.73206		12.635	2.62379	1.93374e-17
	M.Gb	M.Hb	9.05564	3.47582		12.635	2.62379	4.6643e-11
	M.Na	M.Hb	7.96741	2.70896		12.635	2.62379	8.74087e-22
	M.Is	M.Ba	12.0038	3.47609		7.71508	3.73206	1.30029e-11
	M.Is	M.Gb	12.0038	3.47609		9.05564	3.47582	3.28905e-06
	M.Is	M.Na	12.0038	3.47609		7.96741	2.70896	1.73796e-13
	M.Vf	M.Ba	13.4182	2.70067		7.71508	3.73206	1.98912e-21
	M.Vf	M.Gb	13.4182	2.70067		9.05564	3.47582	3.82056e-15
	M.Vf	M.Na	13.4182	2.70067		7.96741	2.70896	1.29928e-26
AgeResidence
	O.U	O.R	11.2179	3.18123		10.0234	3.61884	0.0045712
	A.U	T.U	11.7417	4.64851		10.4527	3.47503	0.00725031
GenderAge
	M.O	F.O	9.67327	3.25757		11.4492	3.41377	9.70545e-07
	F.T	M.T	10.0254	3.55349		11.0387	3.02456	0.0269968
	M.O	M.A	9.67327	3.25757		11.4502	4.7209	0.00011891
	F.T	F.O	10.0254	3.55349		11.4492	3.41377	0.000131136
	M.T	M.O	11.0387	3.02456		9.67327	3.25757	0.000398478
	F.T	F.A	10.0254	3.55349		11.2665	4.33402	0.0077315
GenderResidence
	M.R	M.U	10.0671	3.99448		11.3442	3.74753	0.000237975
	M.R	F.R	10.0671	3.99448		10.8735	3.71051	0.049181
AgeResidenceSite
	O.R.Vf	A.R.Vf	12.0043	2.37685		14.7707	2.03709	0.00463581
	A.U.Ba	A.U.Af	8.45149	4.78502		14.2718	4.41686	0.00193389
	A.R.Ba	A.U.Af	5.86007	1.83663		13.7183	2.95128	8.21988e-18
	A.U.Ba	A.R.Af	11.9306	1.99421		7.66835	3.73251	7.09971e-05
	A.R.Ba	A.R.Af	13.7183	2.95128		9.43171	4.22326	0.00644342
	A.U.Af	O.U.Ba	7.72293	3.08885		14.2718	4.41686	1.2284e-06
	O.R.Ba	A.U.Af	7.13368	1.77538		13.7183	2.95128	4.59842e-14
	A.R.Af	O.U.Ba	12.1164	3.12636		8.59173	2.12816	0.00167309
	O.R.Ba	A.R.Af	10.8915	3.48602		7.07551	1.78196	0.000969624
	T.U.Ba	A.U.Af	11.9306	1.99421		7.81402	2.76432	3.84555e-07
	T.R.Ba	A.U.Af	5.86007	1.83663		9.43171	4.22326	0.0174479
	A.R.Af	T.U.Ba	10.7999	3.98823		7.07551	1.78196	0.0126083
	T.R.Ba	A.R.Af	7.18474	2.38591		11.2025	2.48164	0.000204256
	A.R.Ba	O.U.Af	8.45149	4.78502		14.0629	3.16714	0.000471759
	O.R.Af	A.R.Ba	14.106	2.66921		5.86007	1.83663	1.03944e-20
	O.R.Ba	O.U.Af	9.68299	2.52382		13.7546	1.86939	2.71277e-06
	O.U.Af	T.U.Ba	7.5075	3.70668		11.9785	2.47221	0.000836983
	T.U.Af	A.R.Ba	12.1934	2.23912		7.66835	3.73251	4.34048e-05
	A.R.Ba	T.R.Af	14.106	2.66921		9.43171	4.22326	0.000494571
	T.U.Af	O.R.Ba	9.61775	2.73172		13.7546	1.86939	5.76902e-06
	T.U.Af	T.U.Ba	9.19348	3.44133		12.1934	2.23912	0.0407343
	T.U.Af	T.R.Ba	11.021	2.8193		13.7546	1.86939	0.0393274
	A.U.Af	A.R.Gb	7.72293	3.08885		14.0629	3.16714	1.25139e-08
	A.R.Af	A.R.Gb	7.13368	1.77538		14.106	2.66921	7.36896e-17
	O.U.Gb	A.U.Af	13.7546	1.86939		8.59173	2.12816	1.40125e-11
	O.U.Gb	A.R.Af	7.07551	1.78196		11.9785	2.47221	1.06161e-09
	T.U.Gb	A.U.Af	7.81402	2.76432		12.1934	2.23912	2.86934e-07
	T.U.Gb	A.R.Af	7.18474	2.38591		11.9066	2.04874	8.33551e-07
	O.R.Is	A.U.Af	8.45149	4.78502		13.3572	3.80138	0.0115554
	O.R.Is	A.R.Af	5.86007	1.83663		11.8399	3.83482	4.04422e-09
	A.U.Na	A.U.Af	7.66835	3.73251		12.2072	2.74196	0.000131193
	A.R.Na	A.U.Af	13.3572	3.80138		7.72293	3.08885	4.48806e-06
	A.R.Af	A.U.Na	7.13368	1.77538		11.8399	3.83482	8.70401e-06
	A.R.Na	A.R.Af	10.0716	3.3206		7.07551	1.78196	0.0340436
	A.U.Af	O.U.Na	7.81402	2.76432		12.2072	2.74196	2.55475e-06
	O.R.Na	A.U.Af	7.18474	2.38591		11.5615	2.35129	2.78055e-05
	A.R.Af	O.U.Na	8.45149	4.78502		13.7868	3.41785	0.00173073
	O.R.Na	A.R.Af	5.86007	1.83663		14.7707	2.03709	1.06611e-26
	T.U.Na	A.U.Af	14.0101	2.08728		9.68299	2.52382	1.61786e-06
	T.R.Na	A.U.Af	12.0043	2.37685		7.5075	3.70668	0.00103279
	T.U.Na	A.R.Af	7.66835	3.73251		12.4829	2.309	5.56512e-06
	T.R.Na	A.R.Af	14.7707	2.03709		9.43171	4.22326	3.71842e-06
	A.U.Na	O.U.Af	9.61775	2.73172		14.0101	2.08728	3.13793e-06
	A.R.Na	O.U.Af	9.19348	3.44133		12.4829	2.309	0.00686157
	O.R.Af	A.R.Na	14.0101	2.08728		11.021	2.8193	0.0165117
	O.U.Af	O.U.Na	7.72293	3.08885		13.7868	3.41785	1.38918e-07
	O.R.Na	O.U.Af	7.13368	1.77538		14.7707	2.03709	7.80677e-23
	O.R.Af	O.R.Na	14.0101	2.08728		8.59173	2.12816	1.40842e-11
	T.U.Na	O.U.Af	12.0043	2.37685		7.07551	1.78196	7.71477e-10
	T.R.Na	O.U.Af	7.81402	2.76432		12.4829	2.309	2.62393e-08
	T.R.Na	O.R.Af	7.18474	2.38591		12.2083	2.66284	9.24112e-06
GenderAgeSite
	M.A.Af	M.O.Af	14.673	3.36147		10.9174	3.22903	0.030473
	F.O.Gb	M.O.Gb	12.84	2.46837		7.47034	1.83809	1.7439e-10
	F.T.Gb	F.O.Gb	9.31109	3.18651		12.84	2.46837	0.00367082
	M.T.Gb	M.O.Gb	11.0387	3.02044		7.47034	1.83809	0.00130302
	F.A.Af	F.A.Ba	13.3171	4.01909		7.38667	3.5647	1.62887e-05
	M.A.Af	M.A.Ba	14.673	3.36147		6.86574	4.01578	7.49369e-10
	M.O.Ba	M.O.Af	7.12684	3.01771		10.9174	3.22903	0.0262508
	F.T.Ba	F.T.Af	7.07409	3.50008		10.7613	3.03829	0.00736077
	M.A.Af	M.A.Gb	14.673	3.36147		8.83438	4.05373	8.9956e-06
	M.O.Af	M.O.Gb	10.9174	3.22903		7.47034	1.83809	0.00549002
	F.A.Af	F.A.Na	13.3171	4.01909		6.92082	1.65963	1.69063e-09
	M.A.Af	M.A.Na	14.673	3.36147		7.94205	3.09797	2.43135e-09
	F.O.Af	F.O.Na	12.0223	3.39393		7.47622	2.1991	9.14696e-06
	F.T.Na	F.T.Af	7.48667	2.42103		10.7613	3.03829	0.00306511
	M.T.Af	M.T.Na	12.3449	1.78455		7.65663	2.90066	6.24702e-06
	F.A.Gb	F.A.Na	11.1195	3.88919		6.92082	1.65963	0.000205953
	F.O.Gb	F.O.Na	12.84	2.46837		7.47622	2.1991	2.24175e-10
	F.A.Hb	F.A.Ba	14.4448	2.81638		7.38667	3.5647	3.20912e-10
	M.A.Ba	M.A.Hb	6.86574	4.01578		13.7155	2.97412	2.26548e-08
	F.O.Hb	F.O.Ba	13.3131	2.33353		9.96892	3.05407	0.00713632
	M.O.Hb	M.O.Ba	12.3086	2.29454		7.12684	3.01771	1.84334e-06
	F.T.Hb	F.T.Ba	12.435	2.31369		7.07409	3.50008	1.23901e-07
	M.A.Gb	M.A.Hb	8.83438	4.05373		13.7155	2.97412	0.000314739
	M.O.Hb	M.O.Gb	12.3086	2.29454		7.47034	1.83809	4.16051e-09
	F.T.Hb	F.T.Gb	12.435	2.31369		9.31109	3.18651	0.0121004
	F.A.Na	F.A.Hb	6.92082	1.65963		14.4448	2.81638	7.47391e-18
	M.A.Na	M.A.Hb	7.94205	3.09797		13.7155	2.97412	7.14473e-08
	F.O.Hb	F.O.Na	13.3131	2.33353		7.47622	2.1991	1.02889e-12
	M.O.Na	M.O.Hb	8.27586	1.90463		12.3086	2.29454	1.53359e-06
	F.T.Na	F.T.Hb	7.48667	2.42103		12.435	2.31369	1.05595e-09
	M.T.Hb	M.T.Na	11.6129	1.86245		7.65663	2.90066	0.000283575
	F.A.Ba	F.A.Is	7.38667	3.5647		11.793	3.64112	0.00317651
	M.A.Is	M.A.Ba	13.4041	3.96887		6.86574	4.01578	2.00743e-06
	F.T.Ba	F.T.Is	7.07409	3.50008		11.5809	2.93899	0.000101705
	M.A.Is	M.A.Gb	13.4041	3.96887		8.83438	4.05373	0.00852048
	F.A.Na	F.A.Is	6.92082	1.65963		11.793	3.64112	6.99058e-07
	M.A.Is	M.A.Na	13.4041	3.96887		7.94205	3.09797	2.1612e-05
	F.O.Is	F.O.Na	11.0825	3.23494		7.47622	2.1991	0.000868475
	F.T.Na	F.T.Is	7.48667	2.42103		11.5809	2.93899	1.4478e-05
	M.T.Is	M.T.Na	12.3974	2.00203		7.65663	2.90066	7.16113e-06
	F.A.Vf	F.A.Ba	13.8225	2.92792		7.38667	3.5647	2.14687e-08
	M.A.Vf	M.A.Ba	14.7369	2.67397		6.86574	4.01578	1.46934e-11
	F.O.Vf	F.O.Ba	13.6814	2.08532		9.96892	3.05407	0.000418122
	M.O.Ba	M.O.Vf	7.12684	3.01771		12.1901	2.61662	2.55747e-05
	F.T.Ba	F.T.Vf	7.07409	3.50008		12.082	2.75561	2.54647e-06
	M.A.Vf	M.A.Gb	14.7369	2.67397		8.83438	4.05373	4.82302e-07
	M.O.Vf	M.O.Gb	12.1901	2.61662		7.47034	1.83809	2.20021e-07
	F.A.Na	F.A.Vf	6.92082	1.65963		13.8225	2.92792	2.8751e-15
	M.A.Vf	M.A.Na	14.7369	2.67397		7.94205	3.09797	1.62276e-11
	F.O.Vf	F.O.Na	13.6814	2.08532		7.47622	2.1991	6.82116e-15
	M.O.Na	M.O.Vf	8.27586	1.90463		12.1901	2.61662	4.19154e-05
	F.T.Na	F.T.Vf	7.48667	2.42103		12.082	2.75561	1.37748e-07
	M.T.Vf	M.T.Na	12.7966	1.87238		7.65663	2.90066	1.31581e-06
GenderResidenceSite
	M.R.Gb	F.R.Gb	8.30919	3.35664		12.2096	3.14109	5.055e-05
	F.U.Ba	F.U.Af	8.45725	3.88157		11.9486	3.64454	0.00300582
	F.R.Af	F.R.Ba	12.0931	3.67037		7.60467	3.27731	1.10328e-06
	M.U.Ba	M.U.Af	8.61114	3.96199		13.6356	3.10826	1.4506e-07
	M.R.Af	M.R.Ba	11.6849	3.33892		6.71483	3.17123	5.76446e-07
	M.U.Af	M.U.Gb	13.6356	3.10826		9.68501	3.44993	1.1167e-05
	M.R.Af	M.R.Gb	11.6849	3.33892		8.30919	3.35664	0.0084998
	F.U.Af	F.U.Na	11.9486	3.64454		7.34949	2.27526	1.7985e-09
	F.R.Af	F.R.Na	12.0931	3.67037		7.24388	1.98515	1.48475e-10
	M.U.Na	M.U.Af	8.77636	2.97178		13.6356	3.10826	1.17296e-09
	M.R.Af	M.R.Na	11.6849	3.33892		6.98089	1.93557	1.63664e-08
	F.R.Ba	F.R.Gb	7.60467	3.27731		12.2096	3.14109	6.12533e-08
	F.U.Gb	F.U.Na	9.76667	3.51169		7.34949	2.27526	0.0194816
	F.R.Na	F.R.Gb	7.24388	1.98515		12.2096	3.14109	4.96583e-13
	F.U.Ba	F.U.Hb	8.45725	3.88157		13.6879	2.9147	5.24144e-09
	F.R.Hb	F.R.Ba	13.1404	2.30808		7.60467	3.27731	8.06091e-14
	M.U.Hb	M.U.Ba	12.8977	2.23392		8.61114	3.96199	1.72621e-06
	M.R.Ba	M.R.Hb	6.71483	3.17123		12.3274	2.98765	8.81507e-10
	F.U.Hb	F.U.Gb	13.6879	2.9147		9.76667	3.51169	7.89235e-06
	M.U.Hb	M.U.Gb	12.8977	2.23392		9.68501	3.44993	0.000173238
	M.R.Gb	M.R.Hb	8.30919	3.35664		12.3274	2.98765	6.45527e-05
	F.R.Hb	F.R.Is	13.1404	2.30808		10.6817	2.96484	0.00343756
	F.U.Hb	F.U.Na	13.6879	2.9147		7.34949	2.27526	1.73624e-19
	F.R.Hb	F.R.Na	13.1404	2.30808		7.24388	1.98515	1.47459e-22
	M.U.Hb	M.U.Na	12.8977	2.23392		8.77636	2.97178	5.67196e-09
	M.R.Na	M.R.Hb	6.98089	1.93557		12.3274	2.98765	3.48442e-12
	F.U.Ba	F.U.Is	8.45725	3.88157		12.2652	3.42041	0.000208331
	F.R.Ba	F.R.Is	7.60467	3.27731		10.6817	2.96484	0.0011254
	M.U.Ba	M.U.Is	8.61114	3.96199		12.2134	3.18098	0.00134377
	M.R.Ba	M.R.Is	6.71483	3.17123		11.7543	3.78252	1.47661e-06
	M.R.Gb	M.R.Is	8.30919	3.35664		11.7543	3.78252	0.0124698
	F.U.Is	F.U.Na	12.2652	3.42041		7.34949	2.27526	1.1705e-11
	F.R.Na	F.R.Is	7.24388	1.98515		10.6817	2.96484	1.86174e-07
	M.U.Na	M.U.Is	8.77636	2.97178		12.2134	3.18098	0.000101824
	M.R.Na	M.R.Is	6.98089	1.93557		11.7543	3.78252	1.46856e-07
	F.U.Ba	F.U.Vf	8.45725	3.88157		13.1873	2.8741	9.28329e-08
	F.R.Ba	F.R.Vf	7.60467	3.27731		13.1503	2.59895	8.77308e-13
	M.U.Ba	M.U.Vf	8.61114	3.96199		13.5751	2.63074	5.11153e-08
	M.R.Vf	M.R.Ba	13.2159	2.77517		6.71483	3.17123	2.10103e-12
	F.U.Vf	F.U.Gb	13.1873	2.8741		9.76667	3.51169	0.000159641
	M.U.Vf	M.U.Gb	13.5751	2.63074		9.68501	3.44993	3.8787e-06
	M.R.Gb	M.R.Vf	8.30919	3.35664		13.2159	2.77517	2.51433e-07
	F.R.Vf	F.R.Is	13.1503	2.59895		10.6817	2.96484	0.00849087
	F.U.Vf	F.U.Na	13.1873	2.8741		7.34949	2.27526	7.00705e-18
	F.R.Na	F.R.Vf	7.24388	1.98515		13.1503	2.59895	2.13112e-20
	M.U.Na	M.U.Vf	8.77636	2.97178		13.5751	2.63074	1.32269e-10
	M.R.Na	M.R.Vf	6.98089	1.93557		13.2159	2.77517	8.18048e-16
GenderAgeResidence
	M.O.R	F.O.R	8.66044	3.17401		11.2309	3.55938	6.05905e-06
	M.O.R	M.O.U	8.66044	3.17401		10.6962	3.01197	0.000415981
	M.O.R	M.T.R	8.66044	3.17401		11.0074	3.16871	0.000671206
	F.T.U	F.O.U	9.89605	3.81499		11.66	3.25308	0.00797026
	M.O.R	M.A.R	8.66044	3.17401		10.7428	4.60366	0.0104849
GenderAgeResidenceSite
	M.A.U.Af	M.T.U.Af	16.3591	2.53038		12.3355	1.64397	0.0134993
	M.T.R.Ba	M.A.R.Ba	10.638	2.38428		5.62821	2.07089	0.0245996
	M.O.R.Gb	F.O.R.Gb	7.2101	1.77257		14.3898	1.70175	4.52264e-08
	M.O.R.Gb	M.T.R.Gb	7.2101	1.77257		12.3189	2.20958	0.0104484
	M.A.R.Vf	M.O.R.Vf	14.997	1.55228		10.8646	2.43999	0.0184948
	F.A.R.Af	F.A.R.Ba	14.5026	2.44012		6.09194	1.53308	2.90324e-10
	M.A.U.Ba	M.A.U.Af	8.10326	4.99013		16.3591	2.53038	0.00233672
	M.A.R.Af	M.A.R.Ba	12.8878	3.20733		5.62821	2.07089	2.09304e-05
	M.A.R.Af	M.A.R.Gb	12.8878	3.20733		6.9975	3.15055	0.0249351
	F.A.R.Af	F.A.R.Na	14.5026	2.44012		7.04954	1.91583	5.18565e-08
	M.A.U.Af	M.A.U.Na	16.3591	2.53038		8.66133	3.94619	0.000425737
	M.A.R.Af	M.A.R.Na	12.8878	3.20733		7.22276	1.60862	0.00152351
	F.O.R.Na	F.O.R.Af	6.73301	1.76655		11.7615	3.41867	0.0357888
	F.T.U.Na	F.T.U.Af	7.08392	2.62539		11.5258	2.21886	0.0131317
	F.A.R.Gb	F.A.R.Ba	12.0091	3.64612		6.09194	1.53308	0.00225548
	F.O.R.Na	F.O.R.Gb	6.73301	1.76655		14.3898	1.70175	1.74602e-09
	M.T.R.Na	M.T.R.Gb	5.7194	2.27289		12.3189	2.20958	0.043916
	F.A.R.Ba	F.A.R.Hb	6.09194	1.53308		14.0998	2.24415	2.23076e-10
	M.A.R.Hb	M.A.R.Ba	14.1123	3.0353		5.62821	2.07089	1.41129e-07
	M.O.U.Ba	M.O.U.Hb	8.97343	2.30473		13.7592	1.2129	0.00174417
	M.O.R.Hb	M.O.R.Ba	10.8581	2.2024		5.40334	2.54861	0.00883086
	F.T.U.Ba	F.T.U.Hb	6.75623	3.46205		12.5065	2.57563	0.010008
	M.A.R.Gb	M.A.R.Hb	6.9975	3.15055		14.1123	3.0353	0.000369687
	M.O.U.Gb	M.O.U.Hb	7.73057	1.86539		13.7592	1.2129	6.4042e-07
	F.A.U.Hb	F.A.U.Na	14.8101	3.27698		6.78453	1.32225	7.83839e-07
	F.A.R.Na	F.A.R.Hb	7.04954	1.91583		14.0998	2.24415	5.95634e-08
	M.A.R.Na	M.A.R.Hb	7.22276	1.60862		14.1123	3.0353	8.81629e-06
	F.O.U.Hb	F.O.U.Na	13.7507	2.29459		8.17813	2.33276	0.000384846
	F.O.R.Hb	F.O.R.Na	12.9013	2.2946		6.73301	1.76655	3.40797e-06
	M.O.U.Hb	M.O.U.Na	13.7592	1.2129		9.08805	1.7269	3.8616e-05
	F.T.U.Na	F.T.U.Hb	7.08392	2.62539		12.5065	2.57563	0.00174662
	F.T.R.Hb	F.T.R.Na	12.3636	2.01551		7.9605	2.05737	0.00271248
	F.A.R.Ba	F.A.R.Is	6.09194	1.53308		10.4024	3.0634	0.0341348
	M.A.R.Ba	M.A.R.Is	5.62821	2.07089		13.2775	3.98675	0.000146857
	M.A.R.Gb	M.A.R.Is	6.9975	3.15055		13.2775	3.98675	0.0450018
	F.A.U.Is	F.A.U.Na	13.1837	3.64187		6.78453	1.32225	0.000527188
	M.A.R.Na	M.A.R.Is	7.22276	1.60862		13.2775	3.98675	0.00914553
	F.T.U.Na	F.T.U.Is	7.08392	2.62539		12.0453	3.27992	0.0474378
	M.T.R.Is	M.T.R.Na	12.4537	1.88865		5.7194	2.27289	0.0281984
	F.A.R.Ba	F.A.R.Vf	6.09194	1.53308		14.5443	2.4057	1.90881e-10
	M.A.R.Vf	M.A.R.Ba	14.997	1.55228		5.62821	2.07089	5.98571e-13
	M.O.R.Vf	M.O.R.Ba	10.8646	2.43999		5.40334	2.54861	0.0270439
	F.T.U.Ba	F.T.U.Vf	6.75623	3.46205		12.2616	2.81646	0.0157792
	M.A.R.Gb	M.A.R.Vf	6.9975	3.15055		14.997	1.55228	1.98205e-07
	M.O.U.Gb	M.O.U.Vf	7.73057	1.86539		13.5155	2.05579	0.000192527
	F.A.U.Vf	F.A.U.Na	13.0105	3.2343		6.78453	1.32225	0.000201947
	F.A.R.Na	F.A.R.Vf	7.04954	1.91583		14.5443	2.4057	3.5951e-08
	M.A.R.Na	M.A.R.Vf	7.22276	1.60862		14.997	1.55228	5.2397e-12
	F.O.U.Na	F.O.U.Vf	8.17813	2.33276		14.3883	2.03136	7.53585e-06
	F.O.R.Na	F.O.R.Vf	6.73301	1.76655		12.9303	1.86801	3.80796e-07
	M.O.U.Vf	M.O.U.Na	13.5155	2.05579		9.08805	1.7269	0.00933427
	F.T.U.Na	F.T.U.Vf	7.08392	2.62539		12.2616	2.81646	0.00425086
	M.T.U.Na	M.T.U.Vf	8.62525	2.68758		12.7166	1.57472	0.0172781

## Sheet: shannon-comparison
	Group1	Group2	Group 1			Group 2		p-value
			mean	sd		mean	sd
Site
	Vf	Na	5.53057	0.783711		4.02874	0.85858	2.12808e-51
	Na	Hb	4.02874	0.85858		5.48181	0.794455	1.30744e-48
	Ba	Vf	3.52785	1.42512		5.53057	0.783711	2.75487e-47
	Ba	Hb	3.52785	1.42512		5.48181	0.794455	1.71007e-45
	Ba	Af	3.52785	1.42512		5.27087	1.13736	2.9668e-32
	Ba	Is	3.52785	1.42512		5.05113	0.993898	3.38955e-28
	Af	Na	5.27087	1.13736		4.02874	0.85858	6.57578e-28
	Na	Is	4.02874	0.85858		5.05113	0.993898	3.94934e-23
	Vf	Gb	5.53057	0.783711		4.35693	1.32336	1.14254e-21
	Gb	Hb	4.35693	1.32336		5.48181	0.794455	4.54519e-20
	Af	Gb	5.27087	1.13736		4.35693	1.32336	3.18191e-11
	Ba	Gb	3.52785	1.42512		4.35693	1.32336	1.22591e-07
	Is	Gb	5.05113	0.993898		4.35693	1.32336	1.82411e-07
	Vf	Is	5.53057	0.783711		5.05113	0.993898	5.32325e-06
	Is	Hb	5.05113	0.993898		5.48181	0.794455	7.66604e-05
	Ba	Na	3.52785	1.42512		4.02874	0.85858	0.000647152
	Na	Gb	4.02874	0.85858		4.35693	1.32336	0.0782577
Age
	NA
Residence
	NA
Gender
	NA
Replication
	NA
AgeSite
	O.Ba	A.Ba	4.01192	1.24541		3.02512	1.28791	0.00497875
	A.Ba	A.Af	3.02512	1.28791		5.63045	1.13148	1.91138e-22
	A.Gb	A.Af	4.1939	1.46726		5.63045	1.13148	4.29436e-07
	A.Af	A.Na	5.63045	1.13148		4.02497	0.750129	4.02686e-15
	A.Gb	A.Ba	4.1939	1.46726		3.02512	1.28791	0.000436893
	A.Ba	A.Hb	3.02512	1.28791		5.57971	0.945772	6.64995e-24
	A.Gb	A.Hb	4.1939	1.46726		5.57971	0.945772	2.33388e-07
	A.Hb	A.Na	5.57971	0.945772		4.02497	0.750129	3.07202e-17
	A.Ba	A.Is	3.02512	1.28791		5.10283	1.11446	2.49658e-16
	A.Gb	A.Is	4.1939	1.46726		5.10283	1.11446	0.0134196
	A.Is	A.Na	5.10283	1.11446		4.02497	0.750129	1.22985e-07
	A.Ba	A.Na	3.02512	1.28791		4.02497	0.750129	3.10878e-05
	A.Ba	A.Vf	3.02512	1.28791		5.71798	0.751753	1.87919e-28
	A.Gb	A.Vf	4.1939	1.46726		5.71798	0.751753	6.13402e-10
	A.Vf	A.Is	5.71798	0.751753		5.10283	1.11446	0.0422789
	A.Vf	A.Na	5.71798	0.751753		4.02497	0.750129	7.6314e-24
	O.Ba	O.Af	4.01192	1.24541		4.99937	1.12071	0.00230466
	O.Na	O.Af	4.03711	0.759253		4.99937	1.12071	2.05658e-05
	O.Ba	O.Hb	4.01192	1.24541		5.48281	0.673799	1.6459e-10
	O.Hb	O.Gb	5.48281	0.673799		4.41218	1.22232	5.94081e-06
	O.Hb	O.Is	5.48281	0.673799		4.81308	0.953618	0.00355185
	O.Na	O.Hb	4.03711	0.759253		5.48281	0.673799	3.41956e-18
	O.Ba	O.Is	4.01192	1.24541		4.81308	0.953618	0.0225659
	O.Na	O.Is	4.03711	0.759253		4.81308	0.953618	0.000279612
	O.Ba	O.Vf	4.01192	1.24541		5.41481	0.745743	5.33737e-09
	O.Gb	O.Vf	4.41218	1.22232		5.41481	0.745743	8.89246e-05
	O.Is	O.Vf	4.81308	0.953618		5.41481	0.745743	0.0407949
	O.Na	O.Vf	4.03711	0.759253		5.41481	0.745743	1.82706e-15
	T.Af	T.Ba	5.14077	1.05312		3.62242	1.54188	5.98006e-07
	T.Af	T.Na	5.14077	1.05312		4.02431	1.04324	5.89391e-06
	T.Ba	T.Hb	3.62242	1.54188		5.37007	0.697945	1.2562e-10
	T.Gb	T.Hb	4.47453	1.23608		5.37007	0.697945	0.000505179
	T.Na	T.Hb	4.02431	1.04324		5.37007	0.697945	2.28002e-11
	T.Is	T.Ba	5.23682	0.823125		3.62242	1.54188	7.90743e-09
	T.Gb	T.Is	4.47453	1.23608		5.23682	0.823125	0.0181056
	T.Na	T.Is	4.02431	1.04324		5.23682	0.823125	1.24494e-08
	T.Vf	T.Ba	5.42748	0.814116		3.62242	1.54188	1.05406e-10
	T.Vf	T.Gb	5.42748	0.814116		4.47453	1.23608	0.000306302
	T.Vf	T.Na	5.42748	0.814116		4.02431	1.04324	3.48383e-11
ResidenceSite
	U.Ba	U.Af	3.67272	1.57123		5.31015	1.05212	9.42791e-14
	U.Gb	U.Af	4.15514	1.28799		5.31015	1.05212	2.77536e-09
	U.Na	U.Af	4.20363	0.863239		5.31015	1.05212	1.6034e-12
	U.Hb	U.Ba	5.44213	0.859729		3.67272	1.57123	1.16833e-16
	U.Hb	U.Gb	5.44213	0.859729		4.15514	1.28799	1.79054e-12
	U.Hb	U.Na	5.44213	0.859729		4.20363	0.863239	6.00077e-18
	U.Is	U.Ba	5.16306	0.900073		3.67272	1.57123	1.14537e-12
	U.Is	U.Gb	5.16306	0.900073		4.15514	1.28799	5.11905e-08
	U.Is	U.Na	5.16306	0.900073		4.20363	0.863239	2.30449e-11
	U.Vf	U.Ba	5.48418	0.738783		3.67272	1.57123	1.14974e-18
	U.Vf	U.Gb	5.48418	0.738783		4.15514	1.28799	1.65723e-14
	U.Vf	U.Na	5.48418	0.738783		4.20363	0.863239	1.52953e-21
	R.Af	R.Ba	5.22689	1.22428		3.3722	1.23036	7.94885e-18
	R.Na	R.Af	3.83128	0.80906		5.22689	1.22428	1.33284e-14
	R.Gb	R.Ba	4.58259	1.32594		3.3722	1.23036	9.27045e-08
	R.Gb	R.Na	4.58259	1.32594		3.83128	0.80906	0.000602255
	R.Hb	R.Ba	5.52362	0.71692		3.3722	1.23036	2.1413e-30
	R.Gb	R.Hb	4.58259	1.32594		5.52362	0.71692	9.92814e-07
	R.Hb	R.Is	5.52362	0.71692		4.92729	1.07482	0.00143755
	R.Hb	R.Na	5.52362	0.71692		3.83128	0.80906	7.8195e-32
	R.Ba	R.Is	3.3722	1.23036		4.92729	1.07482	7.6232e-15
	R.Na	R.Is	3.83128	0.80906		4.92729	1.07482	3.34621e-11
	R.Ba	R.Vf	3.3722	1.23036		5.58321	0.828621	5.40507e-29
	R.Gb	R.Vf	4.58259	1.32594		5.58321	0.828621	7.82066e-07
	R.Is	R.Vf	4.92729	1.07482		5.58321	0.828621	0.000784504
	R.Na	R.Vf	3.83128	0.80906		5.58321	0.828621	1.12633e-29
GenderSite
	F.Ba	F.Af	3.56914	1.45187		5.12864	1.29802	3.14573e-12
	F.Na	F.Af	3.91295	0.698538		5.12864	1.29802	3.82039e-13
	F.Ba	F.Gb	3.56914	1.45187		4.6301	1.32995	1.28158e-05
	F.Na	F.Gb	3.91295	0.698538		4.6301	1.32995	0.000180017
	F.Ba	F.Hb	3.56914	1.45187		5.58692	0.772381	1.35896e-24
	F.Hb	F.Gb	5.58692	0.772381		4.6301	1.32995	2.04574e-07
	F.Is	F.Hb	5.06425	0.976274		5.58692	0.772381	0.00293538
	F.Na	F.Hb	3.91295	0.698538		5.58692	0.772381	3.15469e-37
	F.Is	F.Ba	5.06425	0.976274		3.56914	1.45187	7.60961e-14
	F.Is	F.Na	5.06425	0.976274		3.91295	0.698538	3.8645e-17
	F.Vf	F.Ba	5.48406	0.892326		3.56914	1.45187	1.4473e-21
	F.Vf	F.Gb	5.48406	0.892326		4.6301	1.32995	1.80518e-05
	F.Vf	F.Na	5.48406	0.892326		3.91295	0.698538	2.19408e-30
	M.Af	M.Ba	5.43681	0.886551		3.48067	1.39241	1.93393e-20
	M.Af	M.Gb	5.43681	0.886551		4.05761	1.2493	4.32368e-13
	M.Af	M.Na	5.43681	0.886551		4.16489	0.997938	2.76312e-14
	M.Ba	M.Hb	3.48067	1.39241		5.36135	0.802263	7.1451e-20
	M.Gb	M.Hb	4.05761	1.2493		5.36135	0.802263	2.0892e-12
	M.Na	M.Hb	4.16489	0.997938		5.36135	0.802263	1.03787e-13
	M.Is	M.Ba	5.03602	1.01361		3.48067	1.39241	3.41684e-13
	M.Is	M.Gb	5.03602	1.01361		4.05761	1.2493	2.26213e-06
	M.Is	M.Na	5.03602	1.01361		4.16489	0.997938	2.32147e-06
	M.Ba	M.Na	3.48067	1.39241		4.16489	0.997938	0.0187487
	M.Vf	M.Ba	5.58564	0.626966		3.48067	1.39241	4.48974e-25
	M.Vf	M.Gb	5.58564	0.626966		4.05761	1.2493	1.22977e-17
	M.Is	M.Vf	5.03602	1.01361		5.58564	0.626966	0.00246312
	M.Vf	M.Na	5.58564	0.626966		4.16489	0.997938	1.63541e-20
AgeResidence
	NA
GenderAge
	M.O	F.O	4.48375	1.12274		4.9481	1.09559	0.000268873
	M.T	M.O	4.9141	1.14985		4.48375	1.12274	0.00350889
	F.T	F.O	4.61268	1.32399		4.9481	1.09559	0.0392695
GenderResidence
	M.R	M.U	4.52719	1.35098		4.88068	1.19238	0.00307491
	M.R	F.R	4.52719	1.35098		4.86098	1.26801	0.00785115
AgeResidenceSite
	O.R.Na	O.U.Na	3.65236	0.716001		4.4102	0.596318	0.0200266
	O.R.Vf	A.R.Vf	5.22213	0.799809		5.99044	0.548459	0.0249512
	A.U.Ba	A.U.Af	3.28605	1.716		5.44213	1.35336	0.000233433
	A.R.Ba	A.R.Af	2.77868	0.564949		5.81877	0.811166	5.54752e-25
	T.U.Af	T.U.Ba	5.38098	0.531706		3.54219	1.62409	1.38297e-05
	A.R.Af	A.R.Gb	5.81877	0.811166		4.19979	1.44295	0.000240006
	T.U.Af	T.U.Gb	5.38098	0.531706		4.12144	1.29752	0.000845402
	A.U.Na	A.U.Af	3.98823	0.907421		5.44213	1.35336	0.00213505
	A.R.Na	A.R.Af	4.06066	0.553929		5.81877	0.811166	7.96589e-13
	O.R.Af	O.R.Na	4.90983	1.15423		3.65236	0.716001	0.00273361
	T.U.Af	T.U.Na	5.38098	0.531706		4.21698	0.966832	1.94688e-05
	A.R.Ba	A.R.Gb	2.77868	0.564949		4.19979	1.44295	0.000725279
	A.U.Ba	A.U.Hb	3.28605	1.716		5.4199	1.0826	9.17769e-05
	A.R.Hb	A.R.Ba	5.72619	0.771504		2.77868	0.564949	2.30702e-25
	O.U.Ba	O.U.Hb	4.27194	1.08238		5.588	0.71503	0.000882884
	O.R.Ba	O.R.Hb	3.75191	1.33991		5.38102	0.614427	9.76907e-05
	T.U.Hb	T.U.Ba	5.33807	0.70482		3.54219	1.62409	8.51281e-05
	T.R.Hb	T.R.Ba	5.41316	0.686228		3.72845	1.41906	0.00152407
	A.R.Hb	A.R.Gb	5.72619	0.771504		4.19979	1.44295	0.000516963
	O.U.Gb	O.U.Hb	4.1617	1.00183		5.588	0.71503	3.85479e-05
	T.U.Gb	T.U.Hb	4.12144	1.29752		5.33807	0.70482	0.00561655
	A.U.Na	A.U.Hb	3.98823	0.907421		5.4199	1.0826	0.00019479
	A.R.Na	A.R.Hb	4.06066	0.553929		5.72619	0.771504	1.29176e-12
	O.U.Hb	O.U.Na	5.588	0.71503		4.4102	0.596318	1.93002e-06
	O.R.Na	O.R.Hb	3.65236	0.716001		5.38102	0.614427	1.02735e-11
	T.U.Na	T.U.Hb	4.21698	0.966832		5.33807	0.70482	0.000409533
	T.R.Na	T.R.Hb	3.74271	1.08595		5.41316	0.686228	3.10987e-05
	A.U.Ba	A.U.Is	3.28605	1.716		5.16148	1.02024	0.000507499
	A.R.Ba	A.R.Is	2.77868	0.564949		5.04418	1.19845	2.12675e-12
	T.U.Ba	T.U.Is	3.54219	1.62409		5.30549	0.846555	0.000207206
	T.R.Ba	T.R.Is	3.72845	1.41906		5.14172	0.77961	0.045791
	T.U.Gb	T.U.Is	4.12144	1.29752		5.30549	0.846555	0.0163021
	A.U.Is	A.U.Na	5.16148	1.02024		3.98823	0.907421	0.0036784
	A.R.Na	A.R.Is	4.06066	0.553929		5.04418	1.19845	0.0389169
	T.U.Na	T.U.Is	4.21698	0.966832		5.30549	0.846555	0.00254825
	T.R.Na	T.R.Is	3.74271	1.08595		5.14172	0.77961	0.00285258
	A.R.Na	A.R.Ba	4.06066	0.553929		2.77868	0.564949	2.99665e-11
	A.U.Ba	A.U.Vf	3.28605	1.716		5.42949	0.826545	1.23417e-05
	A.R.Ba	A.R.Vf	2.77868	0.564949		5.99044	0.548459	1.01977e-32
	O.U.Vf	O.U.Ba	5.60105	0.636226		4.27194	1.08238	0.000363357
	O.R.Vf	O.R.Ba	5.22213	0.799809		3.75191	1.33991	0.0048333
	T.U.Ba	T.U.Vf	3.54219	1.62409		5.43968	0.71979	1.14809e-05
	T.R.Vf	T.R.Ba	5.40868	0.940883		3.72845	1.41906	0.010812
	A.R.Vf	A.R.Gb	5.99044	0.548459		4.19979	1.44295	2.14892e-06
	O.U.Gb	O.U.Vf	4.1617	1.00183		5.60105	0.636226	1.27069e-05
	T.U.Gb	T.U.Vf	4.12144	1.29752		5.43968	0.71979	0.000765924
	A.U.Na	A.U.Vf	3.98823	0.907421		5.42949	0.826545	3.94721e-06
	A.R.Na	A.R.Vf	4.06066	0.553929		5.99044	0.548459	9.24227e-20
	O.U.Vf	O.U.Na	5.60105	0.636226		4.4102	0.596318	2.29885e-07
	O.R.Vf	O.R.Na	5.22213	0.799809		3.65236	0.716001	5.62526e-08
	T.U.Na	T.U.Vf	4.21698	0.966832		5.43968	0.71979	3.7135e-05
	T.R.Na	T.R.Vf	3.74271	1.08595		5.40868	0.940883	0.000711973
GenderAgeSite
	F.A.Ba	F.O.Ba	2.96568	1.21515		4.55621	1.12796	0.00104463
	F.O.Gb	M.O.Gb	5.25241	0.947776		3.54394	0.791426	3.27074e-07
	M.T.Gb	M.O.Gb	4.84827	1.07702		3.54394	0.791426	0.00262268
	F.A.Af	F.A.Ba	5.41616	1.39638		2.96568	1.21515	8.72372e-08
	M.A.Af	M.A.Ba	5.84474	0.720268		3.08126	1.35065	4.02147e-13
	M.O.Ba	M.O.Af	3.4301	1.09263		4.89622	1.0117	0.00242046
	F.T.Ba	F.T.Af	3.31065	1.47099		4.88809	1.2333	0.00408306
	M.A.Af	M.A.Gb	5.84474	0.720268		3.87071	1.38206	2.06556e-07
	M.O.Af	M.O.Gb	4.89622	1.0117		3.54394	0.791426	0.000493829
	F.A.Af	F.A.Na	5.41616	1.39638		3.87155	0.519277	6.09664e-05
	M.A.Af	M.A.Na	5.84474	0.720268		4.1829	0.902877	5.04135e-09
	F.O.Af	F.O.Na	5.08736	1.19893		3.79311	0.692634	0.000727333
	M.T.Af	M.T.Na	5.49064	0.572538		3.96789	1.29024	0.0014464
	F.A.Gb	F.A.Ba	4.54646	1.4763		2.96568	1.21515	0.0112022
	F.O.Gb	F.O.Na	5.25241	0.947776		3.79311	0.692634	1.13702e-06
	F.A.Hb	F.A.Ba	5.76479	0.868586		2.96568	1.21515	1.68146e-13
	M.A.Ba	M.A.Hb	3.08126	1.35065		5.38918	0.983405	1.7615e-08
	M.O.Hb	M.O.Ba	5.44608	0.64096		3.4301	1.09263	2.36311e-08
	F.T.Hb	F.T.Ba	5.47462	0.69899		3.31065	1.47099	4.50587e-08
	M.A.Gb	M.A.Hb	3.87071	1.38206		5.38918	0.983405	0.00175762
	M.O.Hb	M.O.Gb	5.44608	0.64096		3.54394	0.791426	6.98745e-11
	F.T.Hb	F.T.Gb	5.47462	0.69899		4.20621	1.2727	0.00233795
	F.A.Na	F.A.Hb	3.87155	0.519277		5.76479	0.868586	1.19232e-13
	M.A.Na	M.A.Hb	4.1829	0.902877		5.38918	0.983405	0.00187847
	F.O.Hb	F.O.Na	5.51397	0.698944		3.79311	0.692634	5.46235e-12
	M.O.Na	M.O.Hb	4.32177	0.734041		5.44608	0.64096	9.43705e-05
	F.T.Na	F.T.Hb	4.06548	0.814714		5.47462	0.69899	6.65347e-08
	M.T.Hb	M.T.Na	5.23843	0.67394		3.96789	1.29024	0.03918
	F.A.Ba	F.A.Is	2.96568	1.21515		5.03999	1.02531	9.13477e-08
	M.A.Is	M.A.Ba	5.16567	1.19369		3.08126	1.35065	2.09166e-06
	M.O.Ba	M.O.Is	3.4301	1.09263		4.62946	0.866554	0.0251339
	F.T.Ba	F.T.Is	3.31065	1.47099		5.18821	0.888755	9.09827e-06
	M.O.Is	M.O.Gb	4.62946	0.866554		3.54394	0.791426	0.00617054
	F.A.Na	F.A.Is	3.87155	0.519277		5.03999	1.02531	8.73142e-05
	F.O.Is	F.O.Na	4.96522	0.99479		3.79311	0.692634	0.000310021
	F.T.Na	F.T.Is	4.06548	0.814714		5.18821	0.888755	0.00047538
	M.T.Is	M.T.Na	5.29982	0.724473		3.96789	1.29024	0.0244562
	F.A.Vf	F.A.Ba	5.55495	0.937501		2.96568	1.21515	2.25035e-11
	M.A.Vf	M.A.Ba	5.87195	0.469021		3.08126	1.35065	6.19361e-15
	M.O.Ba	M.O.Vf	3.4301	1.09263		5.27133	0.727041	2.34157e-06
	F.T.Ba	F.T.Vf	3.31065	1.47099		5.37696	0.962803	7.59428e-07
	M.A.Vf	M.A.Gb	5.87195	0.469021		3.87071	1.38206	9.77489e-09
	M.O.Vf	M.O.Gb	5.27133	0.727041		3.54394	0.791426	2.73629e-08
	F.T.Gb	F.T.Vf	4.20621	1.2727		5.37696	0.962803	0.0306958
	F.A.Na	F.A.Vf	3.87155	0.519277		5.55495	0.937501	1.96368e-10
	M.A.Vf	M.A.Na	5.87195	0.469021		4.1829	0.902877	1.2749e-11
	F.O.Vf	F.O.Na	5.52785	0.740836		3.79311	0.692634	1.28042e-11
	M.O.Na	M.O.Vf	4.32177	0.734041		5.27133	0.727041	0.0127434
	F.T.Na	F.T.Vf	4.06548	0.814714		5.37696	0.962803	2.83173e-05
	M.T.Vf	M.T.Na	5.50023	0.522839		3.96789	1.29024	0.00145241
GenderResidenceSite
	F.U.Gb	F.R.Gb	4.06774	1.3337		5.2262	1.03326	0.00163024
	M.R.Gb	F.R.Gb	3.8342	1.23257		5.2262	1.03326	2.76436e-05
	F.U.Ba	F.U.Af	3.57342	1.60314		5.02909	1.24359	0.000490696
	F.R.Af	F.R.Ba	5.22631	1.34213		3.5647	1.2758	1.78053e-06
	M.U.Ba	M.U.Af	3.78237	1.52775		5.59673	0.704359	7.74253e-09
	M.R.Af	M.R.Ba	5.22769	1.04299		3.14388	1.13254	2.75288e-10
	M.U.Af	M.U.Gb	5.59673	0.704359		4.24598	1.23214	4.08198e-07
	M.R.Af	M.R.Gb	5.22769	1.04299		3.8342	1.23257	0.000222613
	F.U.Af	F.U.Na	5.02909	1.24359		3.93198	0.716976	7.31167e-05
	F.R.Af	F.R.Na	5.22631	1.34213		3.89282	0.677909	2.27038e-06
	M.U.Na	M.U.Af	4.50244	0.910473		5.59673	0.704359	4.93866e-07
	M.R.Af	M.R.Na	5.22769	1.04299		3.75323	0.943939	2.09331e-06
	F.R.Ba	F.R.Gb	3.5647	1.2758		5.2262	1.03326	6.82505e-08
	F.R.Na	F.R.Gb	3.89282	0.677909		5.2262	1.03326	4.63766e-09
	F.U.Ba	F.U.Hb	3.57342	1.60314		5.5415	0.854648	4.98991e-09
	F.R.Hb	F.R.Ba	5.63059	0.681159		3.5647	1.2758	1.37454e-14
	M.U.Hb	M.U.Ba	5.33863	0.852765		3.78237	1.52775	8.93673e-06
	M.R.Ba	M.R.Hb	3.14388	1.13254		5.38794	0.737877	2.06965e-14
	F.U.Hb	F.U.Gb	5.5415	0.854648		4.06774	1.3337	8.44555e-07
	M.U.Hb	M.U.Gb	5.33863	0.852765		4.24598	1.23214	0.000786412
	M.R.Gb	M.R.Hb	3.8342	1.23257		5.38794	0.737877	4.05065e-07
	F.R.Hb	F.R.Is	5.63059	0.681159		4.91564	1.02763	0.0269526
	F.U.Hb	F.U.Na	5.5415	0.854648		3.93198	0.716976	3.88818e-15
	F.R.Hb	F.R.Na	5.63059	0.681159		3.89282	0.677909	1.30604e-20
	M.U.Hb	M.U.Na	5.33863	0.852765		4.50244	0.910473	0.00416696
	M.R.Na	M.R.Hb	3.75323	0.943939		5.38794	0.737877	1.77807e-10
	F.U.Ba	F.U.Is	3.57342	1.60314		5.20735	0.901258	1.30612e-06
	F.R.Ba	F.R.Is	3.5647	1.2758		4.91564	1.02763	2.14715e-05
	M.U.Ba	M.U.Is	3.78237	1.52775		5.11524	0.896338	0.000361654
	M.R.Ba	M.R.Is	3.14388	1.13254		4.94171	1.13035	7.92569e-08
	F.U.Is	F.U.Gb	5.20735	0.901258		4.06774	1.3337	0.000486119
	M.U.Is	M.U.Gb	5.11524	0.896338		4.24598	1.23214	0.0449654
	M.R.Gb	M.R.Is	3.8342	1.23257		4.94171	1.13035	0.0200005
	F.U.Is	F.U.Na	5.20735	0.901258		3.93198	0.716976	3.45656e-10
	F.R.Na	F.R.Is	3.89282	0.677909		4.91564	1.02763	1.55263e-05
	M.R.Na	M.R.Is	3.75323	0.943939		4.94171	1.13035	0.000734069
	F.U.Ba	F.U.Vf	3.57342	1.60314		5.40342	0.879273	4.57417e-08
	F.R.Ba	F.R.Vf	3.5647	1.2758		5.56627	0.898016	4.04737e-12
	M.U.Ba	M.U.Vf	3.78237	1.52775		5.56989	0.538791	6.63129e-09
	M.R.Vf	M.R.Ba	5.60595	0.7245		3.14388	1.13254	1.12958e-15
	F.U.Vf	F.U.Gb	5.40342	0.879273		4.06774	1.3337	1.18057e-05
	M.U.Vf	M.U.Gb	5.56989	0.538791		4.24598	1.23214	2.5497e-07
	M.R.Gb	M.R.Vf	3.8342	1.23257		5.60595	0.7245	1.51396e-08
	F.U.Vf	F.U.Na	5.40342	0.879273		3.93198	0.716976	4.63519e-13
	F.R.Na	F.R.Vf	3.89282	0.677909		5.56627	0.898016	1.76806e-15
	M.U.Na	M.U.Vf	4.50244	0.910473		5.56989	0.538791	1.20734e-07
	M.R.Na	M.R.Vf	3.75323	0.943939		5.60595	0.7245	3.08518e-12
GenderAgeResidence
	M.O.R	F.O.R	4.16658	1.15138		4.97444	1.14339	4.30217e-05
	M.O.R	M.O.U	4.16658	1.15138		4.80409	0.995259	0.00291727
	M.O.R	M.T.R	4.16658	1.15138		4.88636	1.20426	0.014348
GenderAgeResidenceSite
	F.O.R.Ba	F.A.R.Ba	4.72227	0.894619		2.85475	0.404631	3.91961e-05
	F.O.R.Ba	M.O.R.Ba	4.72227	0.894619		2.78154	0.952445	0.0211424
	M.T.R.Ba	M.A.R.Ba	4.48166	0.992007		2.70261	0.680467	0.0414349
	M.O.R.Gb	F.O.R.Gb	3.46907	0.737025		5.87294	0.552683	5.67506e-07
	M.A.R.Gb	M.T.R.Gb	3.27539	1.03439		5.38774	0.785137	0.0391971
	M.O.R.Gb	M.T.R.Gb	3.46907	0.737025		5.38774	0.785137	0.0156507
	F.A.R.Af	F.A.R.Ba	6.01242	0.734868		2.85475	0.404631	1.87354e-13
	M.A.U.Ba	M.A.U.Af	3.45991	1.70256		6.06293	0.498552	0.00258789
	M.A.R.Af	M.A.R.Ba	5.61372	0.83734		2.70261	0.680467	5.07406e-09
	F.T.U.Ba	F.T.U.Af	3.31121	1.49077		5.26402	0.561646	0.0348553
	M.A.R.Af	M.A.R.Gb	5.61372	0.83734		3.27539	1.03439	0.000132537
	F.A.R.Af	F.A.R.Na	6.01242	0.734868		4.1122	0.409691	2.44171e-07
	M.A.U.Af	M.A.U.Na	6.06293	0.498552		4.35971	1.05813	0.00370691
	M.A.R.Af	M.A.R.Na	5.61372	0.83734		4.00608	0.669487	0.00380339
	F.O.R.Na	F.O.R.Af	3.40845	0.601642		5.15011	1.12081	0.0173034
	F.T.U.Na	F.T.U.Af	3.99796	0.882418		5.26402	0.561646	0.0420338
	F.A.R.Gb	F.A.R.Ba	5.17857	1.13621		2.85475	0.404631	1.40044e-05
	F.O.R.Na	F.O.R.Gb	3.40845	0.601642		5.87294	0.552683	4.23854e-09
	F.A.U.Hb	F.A.U.Ba	5.72357	0.983454		3.09047	1.71001	0.0322936
	F.A.R.Ba	F.A.R.Hb	2.85475	0.404631		5.80372	0.74189	1.76455e-12
	M.A.R.Hb	M.A.R.Ba	5.64866	0.792475		2.70261	0.680467	7.44597e-10
	M.O.U.Ba	M.O.U.Hb	4.12499	0.753309		5.7735	0.431257	0.00100059
	M.O.R.Hb	M.O.R.Ba	5.11866	0.649056		2.78154	0.952445	0.000203792
	F.T.U.Ba	F.T.U.Hb	3.31121	1.49077		5.46844	0.658841	0.0155343
	F.T.R.Hb	F.T.R.Ba	5.4808	0.736903		3.31	1.44757	0.0208714
	M.A.R.Gb	M.A.R.Hb	3.27539	1.03439		5.64866	0.792475	3.56255e-05
	M.O.U.Gb	M.O.U.Hb	3.61881	0.835638		5.7735	0.431257	2.12892e-05
	M.O.R.Hb	M.O.R.Gb	5.11866	0.649056		3.46907	0.737025	0.00491315
	F.A.U.Hb	F.A.U.Na	5.72357	0.983454		3.61675	0.501195	3.70467e-05
	F.A.R.Na	F.A.R.Hb	4.1122	0.409691		5.80372	0.74189	4.6442e-06
	M.A.R.Na	M.A.R.Hb	4.00608	0.669487		5.64866	0.792475	0.00100063
	F.O.R.Hb	F.O.R.Na	5.59707	0.487983		3.40845	0.601642	3.65298e-09
	M.O.U.Hb	M.O.U.Na	5.7735	0.431257		4.71476	0.478694	0.00693821
	F.T.U.Na	F.T.U.Hb	3.99796	0.882418		5.46844	0.658841	0.01212
	F.T.R.Hb	F.T.R.Na	5.4808	0.736903		4.1449	0.718964	0.039824
	F.A.R.Ba	F.A.R.Is	2.85475	0.404631		4.8798	1.00779	2.13497e-05
	M.A.R.Ba	M.A.R.Is	2.70261	0.680467		5.20856	1.34272	0.000232012
	F.A.U.Is	F.A.U.Na	5.20019	1.01762		3.61675	0.501195	0.0103362
	F.A.R.Na	F.A.R.Ba	4.1122	0.409691		2.85475	0.404631	5.56401e-07
	M.A.R.Na	M.A.R.Ba	4.00608	0.669487		2.70261	0.680467	0.012942
	F.A.R.Ba	F.A.R.Vf	2.85475	0.404631		5.92791	0.683808	8.28762e-14
	M.A.U.Ba	M.A.U.Vf	3.45991	1.70256		5.69093	0.498219	0.0344098
	M.A.R.Vf	M.A.R.Ba	6.05297	0.355247		2.70261	0.680467	2.07965e-15
	M.O.U.Ba	M.O.U.Vf	4.12499	0.753309		5.5533	0.545137	0.0468179
	M.O.R.Vf	M.O.R.Ba	4.98936	0.775236		2.78154	0.952445	0.00293699
	F.T.U.Ba	F.T.U.Vf	3.31121	1.49077		5.41963	0.85045	0.0191618
	M.A.R.Gb	M.A.R.Vf	3.27539	1.03439		6.05297	0.355247	1.23439e-08
	M.O.U.Gb	M.O.U.Vf	3.61881	0.835638		5.5533	0.545137	0.000935198
	F.A.U.Vf	F.A.U.Na	5.13538	1.00454		3.61675	0.501195	0.0257275
	F.A.R.Na	F.A.R.Vf	4.1122	0.409691		5.92791	0.683808	1.97939e-07
	M.A.R.Na	M.A.R.Vf	4.00608	0.669487		6.05297	0.355247	4.32175e-09
	F.O.U.Na	F.O.U.Vf	4.15639	0.565024		5.63758	0.695697	0.000398843
	F.O.R.Na	F.O.R.Vf	3.40845	0.601642		5.41126	0.768992	1.31653e-05
