# Supplementary material for: The Influence of Age and Gender on Skin-Associated Microbial Communities in Urban and Rural Human Populations
Source: PLoS One. 2015 Oct 28;10(10):e0141842. doi: 10.1371/journal.pone.0141842 (PMC4624872; doi:10.1371/journal.pone.0141842)
Supplement: S5 Table — All P values were corrected by the Bonferroni procedure for multiple comparisons. (XLSX) [file pone.0141842.s008.xlsx]

## Sheet: Sebum
taxonomy	all sites		Vf		Hb		Af		Is		Gb		Ba
	R	P	R	P	R	P	R	P	R	P	R	P	R	P
k__Bacteria;p__Actinobacteria;c__Actinobacteria;o__Actinomycetales;f__Propionibacteriaceae;g__Propionibacterium	0.363911	2.10084e-20	0.20323	1	0.153477	1	0.248575	1	0.296407	0.57966	0.501822	2.15269e-12	0.128456	1
k__Bacteria;p__Actinobacteria;c__Actinobacteria;o__Actinomycetales;f__Corynebacteriaceae;g__Corynebacterium	-0.0586495	1	0.179305	1	-0.0119286	1	-0.0657953	1	0.0510503	1	-0.027521	1	-0.0411444	1
k__Bacteria;p__Firmicutes;c__Bacilli;o__Bacillales;f__Staphylococcaceae;g__Staphylococcus	0.0756463	1	0.276551	0.868953	0.168734	1	-0.0539629	1	-0.0540211	1	0.0227049	1	-0.0132399	1
k__Bacteria;p__Proteobacteria;c__Gammaproteobacteria;o__Pseudomonadales;f__Moraxellaceae;g__Enhydrobacter	-0.105946	0.244467	-0.170295	1	-0.0931438	1	0.0466924	1	0.0714867	1	-0.125949	1	-0.118947	1
k__Bacteria;p__Proteobacteria;c__Gammaproteobacteria;o__Pseudomonadales;f__Moraxellaceae;g__Acinetobacter	-0.173243	0.000299728	0.00263047	1	-0.0470554	1	0.0214065	1	0.00227928	1	-0.264669	0.00632673	-0.130866	1
k__Bacteria;p__Proteobacteria;c__Alphaproteobacteria;o__Rhodobacterales;f__Rhodobacteraceae;g__Paracoccus	-0.0545436	1	-0.327323	0.253678	-0.0112119	1	-0.188286	1	-0.110484	1	-0.0546265	1	-0.152326	1
k__Bacteria;p__Proteobacteria;c__Alphaproteobacteria;o__Sphingomonadales;f__Sphingomonadaceae;g__Sphingomonas	-0.178698	0.000152393	-0.0848943	1	0.0319854	1	0.0594603	1	-0.0489331	1	-0.284899	0.00183356	-0.176959	0.493284
k__Bacteria;p__Firmicutes;c__Bacilli;o__Lactobacillales;f__Streptococcaceae;g__Streptococcus	-0.134733	0.0199831	0.00627281	1	-0.112783	1	-0.00209397	1	-0.144852	1	-0.303024	0.000556017	0.00169805	1
k__Bacteria;p__Firmicutes;c__Bacilli;o__Gemellales;f__;g__	-0.104419	0.275149	-0.0706387	1	-0.0412988	1	-0.13036	1	0.063731	1	-0.0935238	1	0.0233429	1
k__Bacteria;p__Firmicutes;c__Bacilli;Other;Other;Other	-0.0965981	0.492711	0.00589311	1	-0.0640261	1	-0.0725057	1	0.195751	1	-0.164312	0.778503	0.0756363	1
k__Bacteria;p__Proteobacteria;c__Betaproteobacteria;o__Burkholderiales;f__Comamonadaceae;g__Pelomonas	-0.147698	0.00542917	-0.150614	1	0.0830925	1	0.0195736	1	-0.0492107	1	-0.290885	0.0012474	-0.172431	0.58949
k__Bacteria;p__Cyanobacteria;c__Chloroplast;o__Streptophyta;f__;g__	-0.10616	0.240436	-0.0343117	1	-0.0503099	1	-0.0777401	1	-0.100635	1	-0.1663	0.72202	-0.0606773	1
k__Bacteria;p__Proteobacteria;c__Alphaproteobacteria;o__Sphingomonadales;f__Sphingomonadaceae;Other	-0.0659091	1	-0.190788	1	-0.176495	1	-0.0337905	1	-0.117538	1	-0.0122597	1	0.109941	1
k__Bacteria;p__Proteobacteria;c__Alphaproteobacteria;o__Caulobacterales;f__Caulobacteraceae;g__	-0.112571	0.143953	0.097952	1	0.0367514	1	0.23545	1	-0.133781	1	-0.233852	0.0348472	-0.104194	1
k__Bacteria;p__Bacteroidetes;c__Flavobacteriia;o__Flavobacteriales;f__[Weeksellaceae];g__Chryseobacterium	-0.0513472	1	-0.153547	1	-0.0888614	1	-0.0558308	1	0.266796	1	-0.0590509	1	0.172484	0.588272
k__Bacteria;p__Proteobacteria;c__Betaproteobacteria;o__Burkholderiales;f__Comamonadaceae;Other	0.0012769	1	-0.144684	1	-0.125485	1	-0.0441872	1	0.185689	1	-0.0340792	1	0.16969	0.655356
k__Bacteria;p__Proteobacteria;c__Gammaproteobacteria;o__Enterobacteriales;f__Enterobacteriaceae;Other	-0.109745	0.181041	0.397486	0.0320514	-0.0339586	1	0.148405	1	-0.0757821	1	-0.117532	1	-0.147539	1
k__Bacteria;p__Proteobacteria;c__Gammaproteobacteria;o__Pseudomonadales;f__Pseudomonadaceae;g__Pseudomonas	-0.117971	0.0915888	-0.0566891	1	-0.051408	1	0.0107064	1	-0.0155509	1	-0.224174	0.0570254	-0.151435	1
k__Bacteria;p__[Thermi];c__Deinococci;o__Deinococcales;f__Deinococcaceae;g__Deinococcus	-0.0665023	1	-0.142141	1	0.0453277	1	0.00749866	1	-0.0339765	1	-0.0911754	1	-0.0588638	1
k__Bacteria;p__Proteobacteria;c__Gammaproteobacteria;o__Enterobacteriales;f__Enterobacteriaceae;g__Trabulsiella	-0.0799271	1	0.321756	0.293326	-0.0812253	1	0.137396	1	-0.0644951	1	-0.0808313	1	-0.108682	1
k__Bacteria;p__Firmicutes;c__Bacilli;o__Lactobacillales;f__Aerococcaceae;g__Alloiococcus	-0.102811	0.311124	-0.150525	1	-0.110387	1	-0.0938068	1	-0.044947	1	-0.319418	0.000176088	-0.158373	0.999536
k__Bacteria;p__Firmicutes;c__Clostridia;o__Clostridiales;f__[Tissierellaceae];g__Anaerococcus	0.0616235	1	0.135726	1	-0.0319616	1	-0.0382193	1	-0.0369266	1	0.0599347	1	0.0163238	1
k__Bacteria;p__Proteobacteria;c__Gammaproteobacteria;o__Pseudomonadales;f__Moraxellaceae;g__Moraxella	-0.0926402	0.65226	0.083688	1	-0.056349	1	-0.021827	1	-0.0400968	1	-0.107367	1	-0.14282	1
k__Bacteria;p__Firmicutes;c__Clostridia;o__Clostridiales;f__[Tissierellaceae];g__Peptoniphilus	-0.067965	1	0.0940705	1	0.015116	1	0.706867	1.21928e-09	-0.0106269	1	-0.0454908	1	-0.0917907	1
k__Bacteria;p__Bacteroidetes;c__Bacteroidia;o__Bacteroidales;f__Prevotellaceae;g__Prevotella	-0.135528	0.0185056	-0.0103542	1	0.0114761	1	0.337052	0.209083	-0.115249	1	-0.207894	0.124826	-0.0609715	1
k__Bacteria;p__Actinobacteria;c__Actinobacteria;o__Actinomycetales;f__Micrococcaceae;g__Micrococcus	0.000602918	1	-0.067031	1	0.190467	1	-0.130747	1	0.20916	1	-0.131354	1	0.24112	0.0253329
k__Bacteria;p__Proteobacteria;c__Betaproteobacteria;o__Neisseriales;f__Neisseriaceae;g__	0.019546	1	-0.0737215	1	-0.0465109	1	-0.0752915	1	0.119321	1	-0.122567	1	-0.0791206	1
k__Bacteria;p__Proteobacteria;c__Alphaproteobacteria;o__Rhodobacterales;f__Rhodobacteraceae;g__Rhodobacter	-0.050237	1	-0.0729188	1	-0.0724473	1	-0.126385	1	0.0997162	1	-0.101561	1	-0.0725454	1
k__Bacteria;p__Actinobacteria;c__Actinobacteria;o__Actinomycetales;f__ACK-M1;g__	-0.0319262	1	-0.0281671	1	0.00687191	1	-0.0609004	1	-0.0791639	1	-0.0286099	1	0.0931413	1
k__Bacteria;p__Proteobacteria;c__Betaproteobacteria;o__Neisseriales;f__Neisseriaceae;g__Neisseria	-0.0920472	0.679696	0.064789	1	-0.0719102	1	-0.0122652	1	-0.0799915	1	-0.222855	0.0608891	-0.037606	1
k__Bacteria;p__Proteobacteria;c__Alphaproteobacteria;o__Rhizobiales;Other;Other	-0.099913	0.386673	-0.107333	1	-0.0614656	1	0.0323902	1	-0.00286193	1	-0.20017	0.177557	-0.0188149	1
k__Bacteria;p__Bacteroidetes;c__Flavobacteriia;o__Flavobacteriales;f__[Weeksellaceae];Other	0.0301212	1	-0.100007	1	-0.150545	1	-0.107089	1	0.109736	1	0.114755	1	0.131856	1
k__Bacteria;p__Firmicutes;c__Clostridia;o__Clostridiales;f__Veillonellaceae;g__Veillonella	-0.125786	0.0460624	-0.0361779	1	-0.0293558	1	0.0123788	1	-0.164826	1	-0.242169	0.0224525	0.0978534	1
k__Bacteria;p__Proteobacteria;c__Alphaproteobacteria;o__Rhizobiales;f__Rhizobiaceae;g__Agrobacterium	-0.0481016	1	0.391251	0.0392588	0.130468	1	0.513642	0.000381278	-0.164354	1	-0.097072	1	-0.079619	1
k__Bacteria;p__Proteobacteria;c__Gammaproteobacteria;o__Oceanospirillales;f__Halomonadaceae;g__Halomonas	0.00564475	1	-0.0471342	1	0.0945006	1	0.0484406	1	-0.0333846	1	0.112187	1	-0.0391569	1
k__Bacteria;p__Firmicutes;c__Clostridia;o__Clostridiales;f__[Tissierellaceae];g__Finegoldia	-0.0246317	1	0.13051	1	0.0742328	1	0.0763433	1	-0.00659386	1	0.0208662	1	-0.138779	1
k__Bacteria;p__Proteobacteria;c__Alphaproteobacteria;o__BD7-3;f__;g__	-0.0434898	1	-0.151544	1	-0.14539	1	0.00159152	1	-0.0405176	1	-0.202096	0.162807	-0.0287946	1
P-value: All p values were corrected by the Bonferroni procedure for multiple comparisons.
Red cells: p-value <0.05

## Sheet: moisture
taxonomy	all sites		Vf		Hb		Af		Is		Gb		Ba
	R	P	R	P	R	P	R	P	R	P	R	P	R	P
k__Bacteria;p__Actinobacteria;c__Actinobacteria;o__Actinomycetales;f__Propionibacteriaceae;g__Propionibacterium	0.381904	1.03705e-35	0.0869047	1	0.0458665	1	0.0521995	1	0.197434	1	0.050828	1	-0.00831761	1
k__Bacteria;p__Actinobacteria;c__Actinobacteria;o__Actinomycetales;f__Corynebacteriaceae;g__Corynebacterium	-0.0609768	1	0.00357896	1	-0.0154769	1	-0.0976959	1	0.00787957	1	0.0721835	1	-0.146202	1
k__Bacteria;p__Firmicutes;c__Bacilli;o__Bacillales;f__Staphylococcaceae;g__Staphylococcus	0.039925	1	0.0596919	1	-0.0228705	1	-0.108225	1	0.0398584	1	0.212596	0.100121	0.105056	1
k__Bacteria;p__Proteobacteria;c__Gammaproteobacteria;o__Pseudomonadales;f__Moraxellaceae;g__Enhydrobacter	-0.0570231	1	0.024069	1	0.0251123	1	0.198852	0.196927	-0.0731393	1	-0.0827911	1	-0.084816	1
k__Bacteria;p__Proteobacteria;c__Gammaproteobacteria;o__Pseudomonadales;f__Moraxellaceae;g__Acinetobacter	-0.160794	7.34955e-06	-0.187252	0.358241	0.0408463	1	-0.00820245	1	-0.160921	1	-0.0333637	1	0.0292258	1
k__Bacteria;p__Proteobacteria;c__Alphaproteobacteria;o__Rhodobacterales;f__Rhodobacteraceae;g__Paracoccus	-0.114502	0.00825205	-0.130356	1	-0.0386238	1	-0.117741	1	-0.123912	1	0.063676	1	-0.0245668	1
k__Bacteria;p__Proteobacteria;c__Alphaproteobacteria;o__Sphingomonadales;f__Sphingomonadaceae;g__Sphingomonas	-0.0630399	1	-0.0165364	1	0.0774726	1	0.0131181	1	-0.0383922	1	0.0721546	1	-0.0589522	1
k__Bacteria;p__Firmicutes;c__Bacilli;o__Lactobacillales;f__Streptococcaceae;g__Streptococcus	-0.114869	0.00787407	-0.0446092	1	0.0153148	1	0.00831257	1	-0.0356	1	-0.114336	1	-0.00804482	1
k__Bacteria;p__Firmicutes;c__Bacilli;o__Gemellales;f__;g__	-0.0810028	0.337846	-0.00735077	1	-0.0411227	1	-0.18371	0.375419	0.00763157	1	-0.0390923	1	0.100257	1
k__Bacteria;p__Firmicutes;c__Bacilli;Other;Other;Other	-0.0787781	0.415721	-0.123679	1	-0.0669653	1	-0.0753541	1	-0.0951151	1	-0.0859514	1	-0.0534552	1
k__Bacteria;p__Proteobacteria;c__Betaproteobacteria;o__Burkholderiales;f__Comamonadaceae;g__Pelomonas	-0.0630905	1	0.0182493	1	-0.127979	1	-0.0242283	1	-0.00197605	1	-0.0053281	1	-0.0260347	1
k__Bacteria;p__Cyanobacteria;c__Chloroplast;o__Streptophyta;f__;g__	-0.1205	0.00376829	-0.0872693	1	-0.0724072	1	0.0416963	1	0.117009	1	-0.119277	1	-0.000495985	1
k__Bacteria;p__Proteobacteria;c__Alphaproteobacteria;o__Sphingomonadales;f__Sphingomonadaceae;Other	-0.120165	0.00394104	0.0539647	1	-0.131428	1	0.150927	1	-0.074724	1	-0.0524169	1	0.089502	1
k__Bacteria;p__Proteobacteria;c__Alphaproteobacteria;o__Caulobacterales;f__Caulobacteraceae;g__	-0.0554482	1	0.0207127	1	0.0139868	1	0.0757591	1	0.147858	1	-0.117796	1	0.0182579	1
k__Bacteria;p__Bacteroidetes;c__Flavobacteriia;o__Flavobacteriales;f__[Weeksellaceae];g__Chryseobacterium	-0.0685621	1	0.0922434	1	-0.0867834	1	0.209837	0.119791	-0.00235913	1	-0.101666	1	0.137981	1
k__Bacteria;p__Proteobacteria;c__Betaproteobacteria;o__Burkholderiales;f__Comamonadaceae;Other	-0.0500152	1	0.0788274	1	0.132196	1	0.0257378	1	-0.072611	1	0.0754286	1	0.119004	1
k__Bacteria;p__Proteobacteria;c__Gammaproteobacteria;o__Enterobacteriales;f__Enterobacteriaceae;Other	-0.0524777	1	0.114793	1	0.252567	0.0156717	-0.0448298	1	0.0408399	1	0.034812	1	-0.0405914	1
k__Bacteria;p__Proteobacteria;c__Gammaproteobacteria;o__Pseudomonadales;f__Pseudomonadaceae;g__Pseudomonas	-0.137286	0.000344872	-0.105659	1	-0.0825656	1	-0.0983294	1	0.0337744	1	-0.135298	1	-0.0320146	1
k__Bacteria;p__[Thermi];c__Deinococci;o__Deinococcales;f__Deinococcaceae;g__Deinococcus	-0.100396	0.0451395	0.009769	1	-0.0120922	1	-0.00368701	1	-0.0210707	1	0.0611628	1	0.0307634	1
k__Bacteria;p__Proteobacteria;c__Gammaproteobacteria;o__Enterobacteriales;f__Enterobacteriaceae;g__Trabulsiella	-0.0276689	1	0.092168	1	0.19199	0.288494	-0.0672912	1	0.0562965	1	0.0600394	1	-0.0796038	1
k__Bacteria;p__Firmicutes;c__Bacilli;o__Lactobacillales;f__Aerococcaceae;g__Alloiococcus	-0.0151249	1	-0.0405183	1	-0.00745286	1	0.013525	1	-0.0287863	1	-0.0885319	1	-0.0751978	1
k__Bacteria;p__Firmicutes;c__Clostridia;o__Clostridiales;f__[Tissierellaceae];g__Anaerococcus	0.00304181	1	0.0890078	1	-0.109677	1	-0.115144	1	-0.00995853	1	0.00286644	1	-0.0106747	1
k__Bacteria;p__Proteobacteria;c__Gammaproteobacteria;o__Pseudomonadales;f__Moraxellaceae;g__Moraxella	-0.0278887	1	-0.0471294	1	0.0101021	1	0.0282576	1	0.164223	1	0.0759534	1	-0.0531925	1
k__Bacteria;p__Firmicutes;c__Clostridia;o__Clostridiales;f__[Tissierellaceae];g__Peptoniphilus	-0.0226974	1	0.0217999	1	0.140468	1	0.0687331	1	-0.0542561	1	0.130094	1	-0.104088	1
k__Bacteria;p__Bacteroidetes;c__Bacteroidia;o__Bacteroidales;f__Prevotellaceae;g__Prevotella	-0.0401278	1	0.140348	1	0.0260449	1	0.0718942	1	0.00783594	1	-0.117628	1	0.0990926	1
k__Bacteria;p__Actinobacteria;c__Actinobacteria;o__Actinomycetales;f__Micrococcaceae;g__Micrococcus	0.0566149	1	0.24784	0.0209236	0.0503807	1	0.187485	0.321002	0.361657	0.0975955	0.0396948	1	0.150422	1
k__Bacteria;p__Proteobacteria;c__Betaproteobacteria;o__Neisseriales;f__Neisseriaceae;g__	0.0448449	1	0.122447	1	-0.000901602	1	0.0121418	1	0.0382296	1	-0.117835	1	0.0378582	1
k__Bacteria;p__Proteobacteria;c__Alphaproteobacteria;o__Rhodobacterales;f__Rhodobacteraceae;g__Rhodobacter	-0.0756764	0.550742	0.0696461	1	0.0958455	1	-0.055324	1	-0.0131388	1	0.0445009	1	0.025982	1
k__Bacteria;p__Actinobacteria;c__Actinobacteria;o__Actinomycetales;f__ACK-M1;g__	0.00814706	1	0.140325	1	-0.045516	1	0.066621	1	-0.0107345	1	0.0669668	1	0.108384	1
k__Bacteria;p__Proteobacteria;c__Betaproteobacteria;o__Neisseriales;f__Neisseriaceae;g__Neisseria	-0.0311471	1	-0.0424916	1	0.00540474	1	0.131868	1	0.081141	1	-0.0121206	1	0.0849824	1
k__Bacteria;p__Proteobacteria;c__Alphaproteobacteria;o__Rhizobiales;Other;Other	-0.00390707	1	0.095795	1	0.158275	1	0.177212	0.488345	0.0107772	1	0.0178107	1	0.0418838	1
k__Bacteria;p__Bacteroidetes;c__Flavobacteriia;o__Flavobacteriales;f__[Weeksellaceae];Other	-0.042948	1	0.0397087	1	-0.0339257	1	-0.0386087	1	-0.0514184	1	0.1151	1	0.110271	1
k__Bacteria;p__Firmicutes;c__Clostridia;o__Clostridiales;f__Veillonellaceae;g__Veillonella	-0.117351	0.00571323	-0.0684529	1	0.016461	1	0.0242893	1	-0.0343765	1	-0.118338	1	0.0527971	1
k__Bacteria;p__Proteobacteria;c__Alphaproteobacteria;o__Rhizobiales;f__Rhizobiaceae;g__Agrobacterium	-0.0575005	1	-0.0990732	1	-0.018918	1	0.0935953	1	-0.0860538	1	0.0497832	1	0.0993333	1
k__Bacteria;p__Proteobacteria;c__Gammaproteobacteria;o__Oceanospirillales;f__Halomonadaceae;g__Halomonas	0.0166712	1	0.0908949	1	0.0159325	1	0.0480435	1	-0.158791	1	0.0147701	1	0.0786557	1
k__Bacteria;p__Firmicutes;c__Clostridia;o__Clostridiales;f__[Tissierellaceae];g__Finegoldia	-0.048277	1	0.0412071	1	-0.0744778	1	-0.0645596	1	-0.18141	1	0.00668499	1	0.0198552	1
k__Bacteria;p__Proteobacteria;c__Alphaproteobacteria;o__BD7-3;f__;g__	-0.0690761	0.971871	-0.110861	1	0.0146524	1	0.196894	0.214617	-0.123291	1	-0.144497	1	-0.0185173	1

## Sheet: TEWL
taxonomy	all sites		Vf		Hb		Af		Is		Gb		Ba
	R	P	R	P	R	P	R	P	R	P	R	P	R	P
k__Bacteria;p__Actinobacteria;c__Actinobacteria;o__Actinomycetales;f__Propionibacteriaceae;g__Propionibacterium	0.00917051	1	-0.163517	0.894692	0.0762546	1	-0.0526126	1	0.0995109	1	0.0114031	1	-0.0727003	1
k__Bacteria;p__Actinobacteria;c__Actinobacteria;o__Actinomycetales;f__Corynebacteriaceae;g__Corynebacterium	0.00646833	1	-0.0275082	1	0.0556042	1	-0.0320041	1	0.00505779	1	0.203507	0.152716	0.0328119	1
k__Bacteria;p__Firmicutes;c__Bacilli;o__Bacillales;f__Staphylococcaceae;g__Staphylococcus	0.143371	0.000134766	-0.156382	1	0.0247603	1	0.0410643	1	-0.0733433	1	0.0815248	1	0.0098457	1
k__Bacteria;p__Proteobacteria;c__Gammaproteobacteria;o__Pseudomonadales;f__Moraxellaceae;g__Enhydrobacter	-0.0902714	0.135197	0.105324	1	-0.0426767	1	-0.0946423	1	-0.0896292	1	-0.185488	0.335428	-0.0589414	1
k__Bacteria;p__Proteobacteria;c__Gammaproteobacteria;o__Pseudomonadales;f__Moraxellaceae;g__Acinetobacter	-0.051927	1	-0.0273318	1	-0.0615186	1	-0.0734942	1	0.0314132	1	0.0602447	1	0.0011209	1
k__Bacteria;p__Proteobacteria;c__Alphaproteobacteria;o__Rhodobacterales;f__Rhodobacteraceae;g__Paracoccus	0.0533954	1	0.168621	0.741442	0.085947	1	0.0290711	1	-0.118911	1	0.0711854	1	0.027844	1
k__Bacteria;p__Proteobacteria;c__Alphaproteobacteria;o__Sphingomonadales;f__Sphingomonadaceae;g__Sphingomonas	-0.11894	0.00463683	0.0393184	1	-0.121356	1	-0.0924657	1	0.0474618	1	-0.172056	0.578049	-0.0715414	1
k__Bacteria;p__Firmicutes;c__Bacilli;o__Lactobacillales;f__Streptococcaceae;g__Streptococcus	-0.067058	1	-0.0586341	1	-0.0388471	1	-0.119983	1	0.0490763	1	-0.050242	1	-0.0814053	1
k__Bacteria;p__Firmicutes;c__Bacilli;o__Gemellales;f__;g__	0.0870947	0.186806	0.0176906	1	-0.0464102	1	0.24069	0.0259158	-0.0725501	1	0.135251	1	0.134363	1
k__Bacteria;p__Firmicutes;c__Bacilli;Other;Other;Other	0.0577008	1	0.0230435	1	-0.0774933	1	0.0505566	1	-0.00152492	1	0.0441175	1	0.148009	1
k__Bacteria;p__Proteobacteria;c__Betaproteobacteria;o__Burkholderiales;f__Comamonadaceae;g__Pelomonas	-0.042037	1	0.000167099	1	0.00271374	1	0.00368548	1	0.12155	1	-0.0705738	1	0.0176014	1
k__Bacteria;p__Cyanobacteria;c__Chloroplast;o__Streptophyta;f__;g__	0.130695	0.000913302	0.0546546	1	0.153609	1	0.0433412	1	0.261947	1	-0.0849587	1	0.212318	0.106705
k__Bacteria;p__Proteobacteria;c__Alphaproteobacteria;o__Sphingomonadales;f__Sphingomonadaceae;Other	0.0190694	1	0.0197847	1	0.140236	1	0.0475886	1	-0.119546	1	0.0776257	1	-0.06872	1
k__Bacteria;p__Proteobacteria;c__Alphaproteobacteria;o__Caulobacterales;f__Caulobacteraceae;g__	-0.0118369	1	0.0537334	1	0.0278256	1	0.0228109	1	0.178628	1	-0.0500816	1	-0.0140854	1
k__Bacteria;p__Bacteroidetes;c__Flavobacteriia;o__Flavobacteriales;f__[Weeksellaceae];g__Chryseobacterium	0.00419462	1	0.00217924	1	-0.0122151	1	-0.0238464	1	-0.00140784	1	0.0866153	1	-0.0545416	1
k__Bacteria;p__Proteobacteria;c__Betaproteobacteria;o__Burkholderiales;f__Comamonadaceae;Other	-0.0254194	1	0.111411	1	0.0289547	1	-0.0235198	1	-0.26317	1	0.0443142	1	-0.171155	0.619401
k__Bacteria;p__Proteobacteria;c__Gammaproteobacteria;o__Enterobacteriales;f__Enterobacteriaceae;Other	-0.04247	1	-0.106282	1	-0.0598211	1	-0.0242179	1	0.204404	1	-0.065561	1	0.000675862	1
k__Bacteria;p__Proteobacteria;c__Gammaproteobacteria;o__Pseudomonadales;f__Pseudomonadaceae;g__Pseudomonas	-0.017673	1	0.0747739	1	-0.0262084	1	0.0349554	1	-0.121427	1	-0.082524	1	0.0920837	1
k__Bacteria;p__[Thermi];c__Deinococci;o__Deinococcales;f__Deinococcaceae;g__Deinococcus	0.0191397	1	0.217722	0.094279	9.78862e-05	1	0.00811589	1	-0.113208	1	0.0553795	1	-0.060501	1
k__Bacteria;p__Proteobacteria;c__Gammaproteobacteria;o__Enterobacteriales;f__Enterobacteriaceae;g__Trabulsiella	-0.0516111	1	-0.0881156	1	-0.0642686	1	-0.07962	1	0.0865627	1	-0.000133479	1	-0.00849665	1
k__Bacteria;p__Firmicutes;c__Bacilli;o__Lactobacillales;f__Aerococcaceae;g__Alloiococcus	-0.0106749	1	0.157427	1	0.0110663	1	0.0485423	1	-0.0435435	1	-0.0621378	1	-0.0560969	1
k__Bacteria;p__Firmicutes;c__Clostridia;o__Clostridiales;f__[Tissierellaceae];g__Anaerococcus	-0.00741258	1	-0.148148	1	-0.0409713	1	-0.088606	1	-0.00520298	1	0.0250739	1	-0.00317596	1
k__Bacteria;p__Proteobacteria;c__Gammaproteobacteria;o__Pseudomonadales;f__Moraxellaceae;g__Moraxella	-0.0502668	1	-0.243155	0.0267791	-0.0857138	1	-0.0819961	1	0.0571227	1	-0.120227	1	0.126924	1
k__Bacteria;p__Firmicutes;c__Clostridia;o__Clostridiales;f__[Tissierellaceae];g__Peptoniphilus	-0.0714446	0.796454	-0.0972183	1	-0.0495058	1	-0.171443	0.612528	-0.0351081	1	-0.025412	1	0.0294803	1
k__Bacteria;p__Bacteroidetes;c__Bacteroidia;o__Bacteroidales;f__Prevotellaceae;g__Prevotella	-0.0728244	0.707511	-0.069028	1	-0.0574744	1	-0.148667	1	0.0472041	1	-0.0654865	1	0.136267	1
k__Bacteria;p__Actinobacteria;c__Actinobacteria;o__Actinomycetales;f__Micrococcaceae;g__Micrococcus	-0.0206928	1	-0.0327718	1	0.0566892	1	0.0474944	1	0.174605	1	-0.120864	1	-0.00516009	1
k__Bacteria;p__Proteobacteria;c__Betaproteobacteria;o__Neisseriales;f__Neisseriaceae;g__	0.0746729	0.602015	-0.112625	1	-0.0927326	1	0.0770749	1	0.0364066	1	0.105806	1	-0.0332836	1
k__Bacteria;p__Proteobacteria;c__Alphaproteobacteria;o__Rhodobacterales;f__Rhodobacteraceae;g__Rhodobacter	-0.0170154	1	-0.0265025	1	0.014856	1	-0.0387308	1	-0.120084	1	-0.0468546	1	-0.0275738	1
k__Bacteria;p__Actinobacteria;c__Actinobacteria;o__Actinomycetales;f__ACK-M1;g__	-0.0730759	0.692273	-0.106983	1	-0.112849	1	-0.132455	1	-0.259759	1	0.0239187	1	0.04533	1
k__Bacteria;p__Proteobacteria;c__Betaproteobacteria;o__Neisseriales;f__Neisseriaceae;g__Neisseria	-0.0406788	1	-0.0163285	1	-0.0547093	1	-0.10297	1	0.252198	1	-0.071346	1	-0.0576534	1
k__Bacteria;p__Proteobacteria;c__Alphaproteobacteria;o__Rhizobiales;Other;Other	-0.0951659	0.0805701	-0.0487026	1	0.0705695	1	0.00956364	1	-0.211434	1	-0.201524	0.167068	-0.15812	1
k__Bacteria;p__Bacteroidetes;c__Flavobacteriia;o__Flavobacteriales;f__[Weeksellaceae];Other	0.0125389	1	0.0615234	1	-0.0494282	1	-0.0191886	1	-0.0114024	1	0.189842	0.279025	-0.156267	1
k__Bacteria;p__Firmicutes;c__Clostridia;o__Clostridiales;f__Veillonellaceae;g__Veillonella	-0.066083	1	-0.0618536	1	-0.0968893	1	-0.132396	1	0.0458673	1	-0.0870342	1	-0.114646	1
k__Bacteria;p__Proteobacteria;c__Alphaproteobacteria;o__Rhizobiales;f__Rhizobiaceae;g__Agrobacterium	-0.0905214	0.131745	-0.155521	1	-0.132878	1	-0.112219	1	0.0837718	1	0.0082464	1	-0.0416535	1
k__Bacteria;p__Proteobacteria;c__Gammaproteobacteria;o__Oceanospirillales;f__Halomonadaceae;g__Halomonas	-0.00304486	1	-0.111801	1	-0.0454584	1	-0.0824132	1	-0.211466	1	0.066651	1	0.0975169	1
k__Bacteria;p__Firmicutes;c__Clostridia;o__Clostridiales;f__[Tissierellaceae];g__Finegoldia	-0.0323505	1	-0.085737	1	-0.0282738	1	-0.0689025	1	-0.0243419	1	-0.0204165	1	0.157817	1
k__Bacteria;p__Proteobacteria;c__Alphaproteobacteria;o__BD7-3;f__;g__	-0.0158163	1	-0.00576768	1	0.0125408	1	0.0959818	1	-0.0295206	1	-0.0516723	1	-0.0879696	1
P-value: All p values were corrected by the Bonferroni procedure for multiple comparisons.
Red cells: p-value <0.05

## Sheet: pH
taxonomy	all sites		Vf		Hb		Af		Is		Gb		Ba
	R	P	R	P	R	P	R	P	R	P	R	P	R	P
k__Bacteria;p__Actinobacteria;c__Actinobacteria;o__Actinomycetales;f__Propionibacteriaceae;g__Propionibacterium	0.125722	0.00191124	0.00406554	1	-0.0530643	1	0.0172279	1	-0.0528657	1	0.219983	0.0701417	-0.063612	1
k__Bacteria;p__Actinobacteria;c__Actinobacteria;o__Actinomycetales;f__Corynebacteriaceae;g__Corynebacterium	0.290614	6.02367e-20	0.325532	0.000179814	0.415194	8.65942e-08	0.390215	6.32184e-07	0.134303	1	0.107209	1	0.333371	7.08219e-05
k__Bacteria;p__Firmicutes;c__Bacilli;o__Bacillales;f__Staphylococcaceae;g__Staphylococcus	-0.0098922	1	-0.0594619	1	-0.0298052	1	0.0667638	1	-0.108052	1	0.0792116	1	-0.0627222	1
k__Bacteria;p__Proteobacteria;c__Gammaproteobacteria;o__Pseudomonadales;f__Moraxellaceae;g__Enhydrobacter	0.114613	0.00836899	0.0667978	1	0.213961	0.10944	-0.0798153	1	-0.0903529	1	0.11353	1	0.291623	0.00130547
k__Bacteria;p__Proteobacteria;c__Gammaproteobacteria;o__Pseudomonadales;f__Moraxellaceae;g__Acinetobacter	-0.0806008	0.356041	-0.106465	1	0.0365326	1	0.00130231	1	-0.0366286	1	-0.0849281	1	-0.118867	1
k__Bacteria;p__Proteobacteria;c__Alphaproteobacteria;o__Rhodobacterales;f__Rhodobacteraceae;g__Paracoccus	-0.152602	3.15591e-05	-0.0575747	1	-0.0890876	1	-0.194817	0.234918	-0.0412191	1	-0.230599	0.0412122	-0.0675925	1
k__Bacteria;p__Proteobacteria;c__Alphaproteobacteria;o__Sphingomonadales;f__Sphingomonadaceae;g__Sphingomonas	-0.0258729	1	-0.0307234	1	0.0594189	1	-0.00358903	1	0.0196894	1	-0.130344	1	-0.0056877	1
k__Bacteria;p__Firmicutes;c__Bacilli;o__Lactobacillales;f__Streptococcaceae;g__Streptococcus	-0.0545007	1	0.0801874	1	-0.0577702	1	-0.0994955	1	0.173804	1	-0.0350351	1	0.0597747	1
k__Bacteria;p__Firmicutes;c__Bacilli;o__Gemellales;f__;g__	0.0645584	1	0.0184583	1	0.0481659	1	0.162616	0.855661	-0.243914	1	-0.0685727	1	0.114953	1
k__Bacteria;p__Firmicutes;c__Bacilli;Other;Other;Other	0.0771408	0.489375	0.125061	1	0.119282	1	0.08309	1	0.0500633	1	-0.0845135	1	0.0773505	1
k__Bacteria;p__Proteobacteria;c__Betaproteobacteria;o__Burkholderiales;f__Comamonadaceae;g__Pelomonas	-0.0381085	1	-0.148821	1	0.0639598	1	0.144901	1	-0.00969559	1	-0.211762	0.10415	-0.0782282	1
k__Bacteria;p__Cyanobacteria;c__Chloroplast;o__Streptophyta;f__;g__	-0.0431298	1	0.0326718	1	-0.0624317	1	-0.00113187	1	-0.106794	1	-0.077863	1	-0.0590137	1
k__Bacteria;p__Proteobacteria;c__Alphaproteobacteria;o__Sphingomonadales;f__Sphingomonadaceae;Other	-0.0891728	0.154049	-0.0490865	1	0.0157185	1	-0.189866	0.290403	0.210766	1	-0.0751208	1	-0.059138	1
k__Bacteria;p__Proteobacteria;c__Alphaproteobacteria;o__Caulobacterales;f__Caulobacteraceae;g__	-0.0581016	1	0.019891	1	-0.030947	1	0.0740146	1	-0.169713	1	-0.131188	1	-0.114494	1
k__Bacteria;p__Bacteroidetes;c__Flavobacteriia;o__Flavobacteriales;f__[Weeksellaceae];g__Chryseobacterium	-0.095958	0.0754367	-0.0865171	1	-0.105593	1	-0.157315	1	0.0450709	1	-0.0862584	1	-0.0952771	1
k__Bacteria;p__Proteobacteria;c__Betaproteobacteria;o__Burkholderiales;f__Comamonadaceae;Other	-0.103685	0.0316539	-0.0961701	1	-0.0314115	1	-0.141528	1	0.0403659	1	-0.0467187	1	-0.080942	1
k__Bacteria;p__Proteobacteria;c__Gammaproteobacteria;o__Enterobacteriales;f__Enterobacteriaceae;Other	-0.126271	0.00177081	-0.163205	0.919075	-0.18619	0.366737	-0.01079	1	-0.0199912	1	-0.20185	0.164627	-0.131997	1
k__Bacteria;p__Proteobacteria;c__Gammaproteobacteria;o__Pseudomonadales;f__Pseudomonadaceae;g__Pseudomonas	-0.046478	1	-0.0278901	1	-0.0165438	1	-0.0188344	1	0.141159	1	-0.0974267	1	-0.112064	1
k__Bacteria;p__[Thermi];c__Deinococci;o__Deinococcales;f__Deinococcaceae;g__Deinococcus	-0.113557	0.00956678	-0.0498204	1	-0.028841	1	-0.140363	1	-0.157208	1	-0.220435	0.0686073	-0.119659	1
k__Bacteria;p__Proteobacteria;c__Gammaproteobacteria;o__Enterobacteriales;f__Enterobacteriaceae;g__Trabulsiella	-0.0947797	0.0856721	-0.117798	1	-0.135186	1	-0.0595774	1	0.0114333	1	-0.128294	1	-0.0613341	1
k__Bacteria;p__Firmicutes;c__Bacilli;o__Lactobacillales;f__Aerococcaceae;g__Alloiococcus	-0.0310507	1	-0.131474	1	0.0582924	1	-0.00540129	1	-0.00947051	1	-0.0405341	1	-0.0758689	1
k__Bacteria;p__Firmicutes;c__Clostridia;o__Clostridiales;f__[Tissierellaceae];g__Anaerococcus	-0.0316365	1	-0.0770267	1	0.103891	1	0.0965984	1	0.180088	1	-0.0906568	1	-0.0830542	1
k__Bacteria;p__Proteobacteria;c__Gammaproteobacteria;o__Pseudomonadales;f__Moraxellaceae;g__Moraxella	-0.0445561	1	-0.0634356	1	-0.0629054	1	0.0471264	1	-0.0383927	1	-0.0632742	1	-0.149705	1
k__Bacteria;p__Firmicutes;c__Clostridia;o__Clostridiales;f__[Tissierellaceae];g__Peptoniphilus	-0.0813858	0.330723	-0.0838189	1	-0.131426	1	0.0197448	1	-0.187071	1	-0.157011	1	-0.148183	1
k__Bacteria;p__Bacteroidetes;c__Bacteroidia;o__Bacteroidales;f__Prevotellaceae;g__Prevotella	-0.0871339	0.189237	-0.0869135	1	-0.0795959	1	-0.140885	1	-0.197639	1	-0.00271742	1	-0.119159	1
k__Bacteria;p__Actinobacteria;c__Actinobacteria;o__Actinomycetales;f__Micrococcaceae;g__Micrococcus	-0.0987188	0.0556905	0.0205163	1	0.0616114	1	-0.124737	1	0.0660777	1	-0.174695	0.520881	-0.147848	1
k__Bacteria;p__Proteobacteria;c__Betaproteobacteria;o__Neisseriales;f__Neisseriaceae;g__	-0.0204721	1	-0.0882243	1	0.00155491	1	-0.0347513	1	-0.0123596	1	-0.00274424	1	-0.100805	1
k__Bacteria;p__Proteobacteria;c__Alphaproteobacteria;o__Rhodobacterales;f__Rhodobacteraceae;g__Rhodobacter	-0.0885145	0.164702	-0.0558005	1	-0.0373604	1	-0.103978	1	-0.0762174	1	-0.0577184	1	-0.0891125	1
k__Bacteria;p__Actinobacteria;c__Actinobacteria;o__Actinomycetales;f__ACK-M1;g__	-0.131181	0.000883028	-0.124821	1	-0.179564	0.478566	-0.135891	1	-0.114298	1	-0.0783067	1	-0.117791	1
k__Bacteria;p__Proteobacteria;c__Betaproteobacteria;o__Neisseriales;f__Neisseriaceae;g__Neisseria	-0.0392395	1	0.0304026	1	-0.0208266	1	-0.0847458	1	0.0716184	1	0.0384714	1	0.0480646	1
k__Bacteria;p__Proteobacteria;c__Alphaproteobacteria;o__Rhizobiales;Other;Other	-0.143718	0.000133256	-0.152821	1	-0.0517353	1	-0.201848	0.172381	0.0547696	1	-0.219478	0.0718945	-0.0626898	1
k__Bacteria;p__Bacteroidetes;c__Flavobacteriia;o__Flavobacteriales;f__[Weeksellaceae];Other	-0.0825259	0.296808	-0.0513213	1	-0.0719375	1	-0.134563	1	0.0336585	1	-0.108912	1	-0.0722214	1
k__Bacteria;p__Firmicutes;c__Clostridia;o__Clostridiales;f__Veillonellaceae;g__Veillonella	-0.0217831	1	0.194962	0.265678	-0.057263	1	-0.0873002	1	0.0694056	1	-0.00865021	1	-0.0738888	1
k__Bacteria;p__Proteobacteria;c__Alphaproteobacteria;o__Rhizobiales;f__Rhizobiaceae;g__Agrobacterium	-0.040925	1	-0.0462405	1	0.0278459	1	-0.0725361	1	0.0796842	1	-0.00771904	1	0.0094621	1
k__Bacteria;p__Proteobacteria;c__Gammaproteobacteria;o__Oceanospirillales;f__Halomonadaceae;g__Halomonas	-0.0155385	1	0.268139	0.00707378	-0.116877	1	-0.0797437	1	-0.248857	1	-0.133616	1	0.00829637	1
k__Bacteria;p__Firmicutes;c__Clostridia;o__Clostridiales;f__[Tissierellaceae];g__Finegoldia	0.0100302	1	0.0135803	1	0.0621161	1	0.131904	1	0.16357	1	-0.0575018	1	-0.0878823	1
k__Bacteria;p__Proteobacteria;c__Alphaproteobacteria;o__BD7-3;f__;g__	-0.0304511	1	0.0194099	1	0.128739	1	-0.0521097	1	-0.100563	1	-0.162488	0.833654	0.00899974	1
P-value: All p values were corrected by the Bonferroni procedure for multiple comparisons.
Red cells: p-value <0.05
