# Supplementary material for: The Influence of Age and Gender on Skin-Associated Microbial Communities in Urban and Rural Human Populations
Source: PLoS One. 2015 Oct 28;10(10):e0141842. doi: 10.1371/journal.pone.0141842 (PMC4624872; doi:10.1371/journal.pone.0141842)
Supplement: S6 Table — (XLSX) [file pone.0141842.s009.xlsx]

## Sheet: procrustes
	All		Vf		Hb		Af		Is		Gb		Ba		Na
	unweighted	weighted	unweighted	weighted	unweighted	weighted	unweighted	weighted	unweighted	weighted	unweighted	weighted	unweighted	weighted	unweighted	weighted
P1 vs P2
MC_p_value	0	0	0.001	0.001	0	0.034	0	0	0	0.001	0	0	0	0	0	0
M^2	0.645	0.553	0.843	0.867	0.72	0.922	0.869	0.777	0.817	0.852	0.752	0.563	0.661	0.471	0.762	0.471
P1 vs P3
MC_p_value	0	0	0.008	0	0	0.003	0.009	0	0.004	0.007	0	0	0	0	0	0
M^2	0.585	0.559	0.899	0.827	0.761	0.874	0.905	0.88	0.897	0.905	0.728	0.55	0.688	0.382	0.803	0.488
P2 vs P3
MC_p_value	0	0	0.001	0.002	0	0	0	0	0	0	0	0	0	0	0	0
M^2	0.635	0.505	0.858	0.884	0.722	0.872	0.696	0.707	0.842	0.73	0.744	0.549	0.67	0.537	0.747	0.431
Average 0f M^2	0.621667	0.539	0.866667	0.859333	0.734333	0.889333	0.823333	0.788	0.852	0.829	0.741333	0.554	0.673	0.463333	0.770667	0.463333
